# Supplementary material for: Social-like responses are inducible in asocial Mexican cavefish despite the exhibition of strong repetitive behavior
Source: eLife. 2021 Sep 20;10:e72463. doi: 10.7554/eLife.72463 (PMC8500712; doi:10.7554/eLife.72463)
Supplement: Figure 2—source data 3. [file elife-72463-fig2-data3.csv]

cm	0~1	1~2	2~3	3~4	4~5	5~6	6~7	7~8	8~9	9~10	10~11	11~12	12~13	13~14	14~15	15~16	16~17	17~18	18~19	19~20	20~21	21~22	22~23	23~24	24~25	25~26	26~27	27~28	28~29	29~30	30~31	31~32	32~33	33~34	34~35	35~36	36~37	37~38	38~39	39~40	40~41	41~42	42~43	43~44	44~45	45~46	46~47	47~48	48~49
Actual #1	128	424	403	425	598	737	582	762	818	669	695	833	830	982	1093	1032	1047	1208	1286	1078	1228	1260	1487	1230	1182	972	1122	1051	901	916	773	698	757	716	582	530	439	427	446	456	546	425	484	411	357	348	326	290	229
Actual #2	31	136	369	450	576	400	480	645	688	625	874	1126	1130	969	842	1035	1112	1211	1114	1329	1503	1328	1211	1148	1165	1094	1202	966	833	1000	707	709	648	684	567	568	645	604	606	519	498	444	513	364	427	316	353	254	146
Actual #3	26	200	605	652	862	1197	856	973	1008	847	953	1151	1000	1236	1233	1459	1410	1448	1529	1195	1331	1074	1113	1104	1082	962	934	978	836	659	798	656	710	733	682	538	469	466	253	242	215	132	103	135	104	71	39	24	12
Actual #4	103	389	551	630	754	744	648	745	966	942	763	951	1036	1169	1201	1228	1240	1411	1374	1189	1496	1309	1118	1060	946	778	815	823	826	638	671	767	661	681	582	431	326	432	450	487	371	373	366	284	335	237	283	284	192
Actual #5	94	387	642	973	907	1079	841	1046	845	1034	916	1043	1028	1045	1095	899	1179	1243	1188	1227	1371	1542	1942	1102	961	1017	899	815	736	727	577	567	662	631	561	524	359	360	296	240	196	215	218	186	165	159	184	224	91
Actual #6	225	609	723	714	934	987	923	771	911	963	857	889	879	986	992	1175	1227	1459	1492	1069	1480	1254	1437	1155	1046	793	664	687	672	857	835	665	580	565	712	574	310	265	494	333	293	309	273	221	149	167	266	230	167
Actual #7	126	487	861	608	686	920	996	977	1224	1351	1311	1285	1184	1171	992	1005	1324	1457	1186	1210	1473	1442	1192	894	788	899	954	854	798	738	782	610	593	511	399	355	222	292	358	389	234	286	231	152	171	103	78	118	48
Actual #8	47	264	516	661	855	836	856	888	794	702	792	1120	1135	1361	1197	1423	1423	1706	1767	1803	1890	1633	1610	1222	992	905	886	623	562	729	490	520	444	409	478	398	270	297	385	276	289	177	144	101	111	97	84	131	45
Actual #9	62	404	560	849	878	1059	782	887	1108	1173	1339	1363	1390	1176	959	1103	1552	1227	1284	1370	1416	1109	1108	853	846	951	969	899	684	641	648	565	640	538	446	493	402	278	265	368	316	189	194	212	199	111	131	158	113
Actual #10	193	607	813	895	765	827	871	762	794	950	933	971	1249	1207	1245	1284	1288	1368	1237	1257	1368	1124	1260	874	887	979	1030	900	831	643	533	580	544	480	485	414	350	311	255	252	293	316	310	246	262	358	290	219	215
Actual #11	22	196	373	402	386	588	771	810	615	666	624	714	883	872	1252	1169	1261	1387	1183	1193	1202	1170	1273	1089	974	1002	883	797	679	584	669	867	871	934	617	463	458	516	590	547	667	674	760	558	811	486	534	157	77
Actual #12	69	298	411	655	767	872	811	725	881	1101	1002	991	954	749	910	921	901	1142	763	678	830	996	928	695	711	659	606	761	752	680	983	1036	931	652	655	665	588	728	804	770	720	599	823	620	467	619	466	454	317
Actual #13	299	840	602	742	667	794	786	949	742	825	665	710	624	637	810	970	876	815	974	1131	1059	1090	1039	871	919	838	704	667	569	524	656	632	535	565	536	614	443	501	495	539	454	646	670	725	710	691	632	641	889
Actual #14	363	784	790	1167	1018	940	1029	1140	1409	1119	1154	1298	1055	1051	1099	980	1189	1215	1200	1172	1250	1361	1196	881	917	716	621	632	681	555	555	534	411	372	371	348	417	348	349	231	225	169	179	196	243	212	255	334	312
Actual #15	40	313	418	609	775	1002	1271	1189	1158	1367	1407	1412	1269	1383	1296	1043	1066	1094	1327	1270	1259	1168	1142	944	822	777	919	884	625	636	597	521	489	542	441	318	359	420	390	287	265	225	267	250	241	287	186	163	59
Actual #16	93	185	332	594	631	611	551	781	811	991	981	866	973	974	1139	1083	1173	1102	1227	1146	1004	1033	1046	908	730	707	650	905	751	589	553	612	768	836	698	585	548	510	539	592	905	679	612	516	456	496	594	465	531
Actual #17	110	303	365	572	731	661	773	892	1061	1129	1052	1190	1157	1232	1328	1161	1060	1083	1082	1011	1030	1023	1041	978	908	840	746	726	930	801	615	730	607	728	584	767	644	566	401	384	366	353	348	382	423	432	510	266	165
Actual #18	283	860	830	1129	1149	1354	1310	1331	1299	1485	1460	1606	1346	1346	1307	1180	1415	1372	1241	1728	1608	1505	1306	1064	819	535	578	575	553	384	282	253	269	259	172	155	139	127	112	98	154	76	119	88	45	42	0	0	0
Simulated #1	103	259	393	756	826	777	704	765	868	854	879	867	730	735	827	1084	1049	1042	1089	1080	1242	1556	1393	839	787	634	786	944	674	589	670	674	645	625	727	802	703	692	590	576	608	458	462	485	338	363	367	479	603
Simulated #2	76	145	348	440	488	505	563	670	701	788	879	916	914	789	866	810	891	1001	1203	1024	1017	1114	1239	1029	1072	1015	931	880	888	714	688	780	616	684	745	625	537	486	495	517	470	559	609	604	559	624	704	690	748
Simulated #3	101	253	373	408	638	706	690	1033	995	1006	1031	1200	1256	1274	1347	1227	1298	1340	1560	1255	1246	1199	1098	830	939	843	790	900	667	658	726	671	680	724	551	495	507	431	413	339	320	287	303	268	355	217	235	257	141
Simulated #4	106	294	316	478	498	517	695	641	689	625	635	767	886	811	744	775	942	1004	1021	1180	1438	1612	1472	1262	1149	1008	892	838	709	778	710	708	682	724	773	598	571	530	608	616	548	494	547	400	466	473	597	446	549
Simulated #5	68	205	304	444	495	513	584	490	622	735	787	945	883	758	1057	1118	1057	961	1230	1201	1573	1551	1325	1370	1350	1079	784	763	833	821	603	414	527	496	600	579	657	501	482	504	666	495	495	687	713	537	564	355	283
Simulated #6	150	339	259	572	437	489	504	587	671	812	672	951	980	882	804	1017	962	1073	1217	1281	1263	1302	1245	952	954	1107	1080	1121	869	868	787	861	932	798	683	771	531	535	544	670	538	575	500	501	454	504	343	198	152
Simulated #7	111	317	431	588	749	802	715	834	685	602	639	897	1075	863	974	776	910	815	771	681	844	803	834	735	648	518	704	758	573	597	699	642	635	661	613	641	762	775	785	656	718	648	903	896	888	889	967	1007	702
Simulated #8	111	264	514	781	696	665	685	882	1035	1009	1015	986	1231	1050	956	925	960	890	885	970	1144	1041	1123	858	804	955	903	837	723	777	729	954	813	746	686	669	620	572	444	438	316	400	417	377	503	507	474	354	334
Simulated #9	126	347	495	576	536	544	571	815	1061	1080	896	933	983	992	959	881	1146	1070	1250	1225	1327	1536	1313	1194	1164	980	945	773	692	663	787	588	496	487	574	559	428	418	420	407	498	351	473	525	588	596	433	326	214
Simulated #10	119	231	358	559	699	930	772	931	976	907	862	927	934	972	772	942	1148	1344	1411	1257	1540	1355	1196	1097	1032	859	824	843	692	629	656	607	579	762	753	520	502	522	447	472	331	272	286	371	306	406	387	455	294
Simulated #11	152	338	392	593	525	610	756	905	1003	840	716	817	1307	1040	1123	1040	1391	1318	1244	1369	1355	1749	1652	1177	983	1017	870	946	910	861	720	588	529	583	784	850	403	313	280	256	232	219	204	231	259	214	229	229	121
Simulated #12	121	460	547	556	630	736	654	600	688	777	922	976	1100	993	743	860	1037	965	1005	997	1017	1087	1088	907	1145	868	694	892	807	839	628	607	519	551	710	578	538	520	520	455	503	520	591	652	622	525	741	579	599
Simulated #13	26	200	434	942	852	913	823	988	1123	873	928	1141	1222	1021	1074	1154	1307	1230	1360	1186	1560	1636	1405	1164	1039	1185	821	816	780	580	511	499	372	359	373	333	394	564	594	599	392	284	200	180	144	140	152	195	225
Simulated #14	35	171	278	427	475	449	514	657	878	688	804	769	870	964	1118	964	761	717	944	882	947	1038	1397	1049	885	930	855	732	768	856	809	792	776	788	839	690	664	671	592	623	600	533	765	779	689	710	737	555	498
Simulated #15	44	171	283	380	498	571	738	973	1228	1226	1260	1192	1233	1151	1288	1313	1492	1559	1453	1379	1401	1557	1324	1156	1141	1086	1044	795	757	723	641	598	508	471	451	418	289	413	317	365	257	226	155	106	138	107	150	230	82
Simulated #16	140	415	617	815	733	742	746	978	1068	993	1133	1195	960	921	1205	1182	1141	1201	1318	1184	1371	1439	1239	970	816	777	836	743	525	620	636	631	669	657	601	518	433	615	537	425	353	332	344	260	270	286	261	178	184
Simulated #17	66	325	460	657	883	1007	965	958	1011	975	908	1071	1043	1118	1218	1037	1129	1128	1291	1025	1309	1388	1149	1042	927	925	848	847	877	763	633	760	638	628	499	463	414	336	293	293	319	249	302	306	301	273	247	284	164
Simulated #18	133	239	318	498	567	612	670	924	899	1094	950	1143	954	969	1033	931	1217	1155	999	892	1081	1129	939	913	753	823	829	894	1001	1135	1221	717	732	745	646	524	464	540	563	532	545	448	399	417	667	448	428	248	200
Simulated #19	229	537	566	620	772	801	801	751	1247	820	880	1055	828	898	983	838	1250	1002	892	958	971	1090	1252	895	711	695	712	603	626	649	677	583	449	523	572	600	554	752	735	841	689	757	622	595	603	411	455	388	397
Simulated #20	107	365	446	533	640	895	702	833	817	745	836	711	795	883	797	967	1039	1153	1238	1275	1343	1400	1358	1371	1384	1357	1321	933	991	877	906	855	638	537	493	557	538	347	374	490	332	321	411	428	314	138	218	116	89
Simulated #21	74	273	372	474	524	676	662	807	1015	1093	1075	1059	1281	1140	1046	951	1056	1175	1093	1027	1261	1058	1338	1022	973	908	928	838	726	724	584	469	545	583	610	535	442	440	404	478	645	582	478	491	425	531	462	336	282
Simulated #22	200	358	533	562	762	606	726	930	1018	896	814	963	1124	1134	1092	941	1134	1317	1528	1122	1007	1202	1129	938	1141	956	892	792	724	840	920	1008	767	727	690	559	405	640	552	505	414	229	209	154	221	279	245	115	93
Simulated #23	73	231	474	1031	1080	1138	1004	1057	1159	1032	982	1438	1278	1423	1688	1542	1828	1864	1657	1276	1318	1430	1174	893	1152	924	874	993	788	674	650	494	264	211	88	157	122	95	83	101	60	57	60	67	92	74	71	53	29
Simulated #24	100	161	233	407	450	515	622	665	741	785	825	893	937	1026	889	1069	1140	1135	1135	936	1205	1241	1584	1129	1197	990	853	734	771	649	701	636	668	715	709	699	661	732	700	448	412	334	413	396	436	439	445	570	480
Simulated #25	95	195	247	406	525	662	609	675	976	771	776	863	968	983	1071	1119	1126	1202	1355	1392	1514	1479	1434	1182	1087	1158	942	829	843	882	756	647	637	640	706	650	549	418	453	416	375	434	422	372	319	312	386	187	135
Simulated #26	255	358	498	666	637	647	575	689	711	662	742	815	856	1087	1030	1040	978	1024	1299	1283	1684	1965	2143	1200	1121	1170	1037	898	719	734	814	878	626	654	435	663	549	547	488	492	445	215	189	101	134	103	119	126	137
Simulated #27	41	119	220	296	279	406	527	725	727	1080	820	1172	1126	1200	1260	1198	1476	1476	1614	1524	1564	1613	1787	1261	1159	1019	1122	1041	790	890	654	645	493	445	435	320	317	295	286	323	368	327	268	299	314	168	239	141	122
Simulated #28	185	265	505	805	724	865	656	689	728	782	870	1129	1100	1135	1458	1076	1163	1054	1047	1086	1211	1655	1449	1050	910	857	867	723	641	768	674	754	550	680	571	470	542	682	601	501	540	331	385	307	316	294	217	190	130
Simulated #29	68	183	316	407	544	820	740	926	917	1014	1015	1117	1280	1146	1099	1204	1388	1401	1366	1376	1335	1523	1358	1107	1140	1117	987	913	684	751	589	528	611	574	544	497	467	420	431	354	293	270	301	324	252	266	181	144	35
Simulated #30	107	288	422	495	499	588	603	842	767	848	830	1023	1004	1073	995	1025	1053	1087	1167	1248	1356	1327	1200	1156	883	1071	949	822	810	804	671	595	632	639	633	509	514	529	620	522	560	554	626	367	450	421	406	402	209
Simulated #31	104	257	306	580	657	553	666	742	665	892	709	1035	1076	1013	1145	1135	1659	1585	1410	1429	1367	1493	1444	1076	1037	772	679	686	761	754	654	485	484	434	481	289	302	346	351	472	547	458	548	478	605	488	425	266	298
Simulated #32	181	286	451	684	882	1255	1287	1445	1454	1644	1567	1574	1647	1593	1630	1294	1397	1457	1706	1444	1526	1337	1189	812	611	520	517	493	438	443	461	392	472	364	276	303	248	134	152	114	148	121	104	120	129	24	13	9	0
Simulated #33	125	263	358	508	670	755	540	527	548	473	528	642	840	1026	983	873	1003	1060	1115	817	1192	1291	1011	920	818	815	928	905	807	670	573	703	543	466	540	413	486	616	665	595	694	745	773	684	859	561	841	940	794
Simulated #34	60	228	312	612	571	472	551	746	726	848	1111	942	1117	1126	1036	1045	982	1138	1041	1088	1249	1011	1235	1188	1149	1150	1027	990	583	439	602	565	518	612	686	825	769	785	580	424	446	362	412	387	371	386	360	470	467
Simulated #35	212	428	431	494	678	698	714	654	795	721	641	946	992	970	964	873	1094	1058	1482	1264	1497	1614	1470	1150	881	757	757	699	501	620	768	562	629	782	713	642	527	486	461	443	476	329	473	463	404	532	543	387	292
Simulated #36	163	337	504	548	830	886	883	1007	1216	1096	1197	1355	1732	1616	1510	1396	1597	1400	1341	1265	1425	1282	1177	922	814	930	852	732	617	681	586	428	430	511	448	283	251	286	226	177	174	148	139	159	113	97	107	193	96
Simulated #37	129	332	270	520	603	629	824	957	921	1010	1094	977	821	959	1116	858	1076	956	1100	1573	1409	1140	1112	908	905	999	878	881	781	818	796	834	664	636	680	613	373	437	585	531	491	382	594	573	406	288	308	130	194
Simulated #38	140	293	505	506	473	826	835	806	792	863	910	1201	1177	1146	1314	1181	1182	1137	1208	1176	1133	1271	1280	1169	1112	894	789	781	756	942	813	742	589	759	718	754	607	524	520	443	302	268	170	173	143	147	225	222	233
Simulated #39	68	357	669	757	718	798	839	813	916	823	1057	1413	1287	1265	1269	1090	1131	1115	1246	1017	1257	1040	951	736	877	935	928	951	804	767	852	743	746	761	645	683	623	576	418	324	324	257	322	257	291	288	185	108	51
Simulated #40	62	240	271	446	474	405	682	799	880	871	1089	1071	1194	1193	1343	1212	1460	1505	1537	1340	1581	1561	1695	1049	1248	1340	1274	1131	749	695	582	599	624	566	608	484	455	290	204	233	231	190	169	150	135	68	143	34	57
Simulated #41	105	398	582	788	805	1035	1078	947	1203	1353	1591	1595	1303	1350	1464	1355	1292	1126	1324	1473	1174	1165	1074	875	1066	1229	980	809	687	559	564	487	447	391	368	358	411	486	290	174	118	122	127	52	70	14	26	51	7
Simulated #42	146	320	457	581	680	835	819	776	921	808	781	794	811	780	1014	1176	1392	1325	1220	1381	1605	1367	1225	1103	731	898	960	1050	903	912	966	784	565	712	518	617	589	606	485	479	360	309	351	279	295	279	168	147	55
Simulated #43	133	448	469	800	982	976	919	1161	1268	1155	1167	1195	1273	1147	1113	979	1228	1137	1461	1542	1509	1434	1631	1538	1123	1055	1029	791	694	557	589	445	521	561	470	369	263	176	201	96	145	73	68	77	58	67	133	70	15
Simulated #44	118	299	372	405	726	853	930	1022	871	958	943	907	1006	1216	1362	1166	1419	1537	1123	1014	1036	1129	1106	808	795	844	815	774	752	867	1037	774	736	846	812	658	551	478	672	488	440	351	279	277	267	171	174	119	21
Simulated #45	72	376	625	710	885	1237	1192	981	911	869	933	1183	1270	1179	1097	901	1086	1360	1282	1017	1261	1054	1041	838	901	719	777	829	606	752	715	632	585	535	548	382	346	513	478	518	322	315	192	356	301	262	255	322	348
Simulated #46	199	363	362	405	499	516	531	643	673	542	610	703	924	845	923	1105	1202	1035	991	1072	941	1376	1434	1493	1254	943	1096	993	748	747	843	968	809	735	764	531	555	671	632	591	478	431	435	403	428	362	306	364	363
Simulated #47	70	249	353	460	649	806	659	801	942	1119	998	1130	1333	1400	1241	1269	1276	1481	1328	1309	1376	1391	1503	1182	1102	1067	1094	899	752	487	404	554	452	372	442	418	291	302	349	400	298	283	244	266	362	280	278	282	176
Simulated #48	129	197	370	456	563	709	653	670	774	1089	1081	1174	1222	1068	1018	1159	1282	1003	1009	1263	1199	1197	1204	1131	1074	943	760	776	991	912	915	814	772	786	788	764	496	609	538	352	372	256	503	381	363	273	132	30	38
Simulated #49	78	243	391	561	667	707	586	764	744	799	776	809	940	1060	969	938	902	1161	1060	1226	1183	1314	1089	941	885	882	849	717	814	902	706	836	793	851	861	630	492	506	480	729	709	518	630	388	414	487	469	367	387
Simulated #50	196	448	630	754	820	969	938	1081	924	1103	1058	1132	1355	1296	1016	1098	1145	1154	1255	1173	1212	924	892	957	734	596	763	694	609	750	683	652	603	613	679	636	512	498	487	412	422	492	454	403	331	227	167	220	82
Simulated #51	64	179	389	513	747	703	676	724	886	1016	910	899	964	1014	1058	1338	1316	1142	1218	1177	1193	1088	1072	1019	981	1104	1130	1199	848	771	687	644	634	603	664	613	433	485	531	371	336	389	578	477	356	270	303	229	183
Simulated #52	63	214	214	399	455	473	537	593	725	934	875	965	955	1025	1064	1137	1221	1209	1305	1505	1577	1348	1391	1287	1340	1248	1081	805	810	811	862	698	673	498	443	484	431	378	413	346	381	365	430	410	485	440	419	291	214
Simulated #53	129	342	400	545	528	649	777	879	759	937	948	1160	1385	1619	1205	1035	1164	1414	1302	1208	1088	1099	1037	1075	995	749	813	787	801	741	823	718	649	626	700	775	548	590	556	589	483	408	409	290	161	182	153	66	46
Simulated #54	353	729	874	815	1098	1100	1145	1172	1160	1167	1166	1337	1387	1091	1100	976	1065	1065	1099	1361	1444	1548	1538	1336	1046	836	828	579	632	502	391	294	296	359	417	254	256	268	284	267	171	118	162	158	204	235	351	204	62
Simulated #55	205	458	493	722	620	885	817	942	956	934	836	1138	1174	937	889	809	909	828	891	928	859	759	773	654	669	1021	821	775	740	896	712	600	664	672	689	608	575	505	470	635	623	511	476	500	482	499	419	454	698
Simulated #56	180	348	243	421	581	704	725	700	807	778	700	921	871	984	974	1093	1191	1187	1366	1263	1322	1290	1219	1142	1130	864	911	861	740	796	748	756	603	658	698	634	615	660	510	506	520	472	471	334	241	304	380	309	277
Simulated #57	62	196	360	746	905	693	650	744	1042	846	869	901	995	1089	1185	1148	1264	1311	1199	1264	1302	1296	1461	1173	1166	926	808	980	874	1000	918	699	505	460	467	578	525	498	590	418	380	290	232	233	197	188	178	232	122
Simulated #58	92	403	541	598	679	787	718	821	868	1050	890	936	1162	1085	1082	1065	1084	963	1218	1193	1264	1299	1330	1339	1362	1457	929	792	515	689	578	504	350	472	450	399	273	299	408	395	416	362	543	638	574	439	401	244	290
Simulated #59	77	419	523	618	1162	1085	1231	1279	1446	1244	1082	1208	1475	1544	1528	1275	1330	1321	1388	1363	1472	1367	1107	911	949	917	742	671	698	378	362	392	404	391	350	353	361	326	400	390	152	81	118	130	101	54	51	72	42
Simulated #60	49	141	284	278	462	433	498	524	690	705	750	936	1134	956	1189	832	1166	1178	1108	1258	971	1051	1074	921	972	1056	948	863	834	844	944	836	825	742	641	479	444	507	572	630	400	476	556	543	862	692	858	549	294
Simulated #61	175	407	352	728	811	944	858	900	829	936	1049	1078	1186	1365	927	1114	973	989	1048	933	1026	1038	1186	937	1088	983	1072	996	923	811	841	820	632	584	504	560	413	412	377	377	440	357	356	376	258	311	296	265	282
Simulated #62	87	295	384	500	555	694	606	715	847	857	914	1007	942	1144	1251	1048	1127	1017	1129	1044	974	1087	984	766	855	897	921	912	770	733	644	657	625	663	808	643	605	713	594	588	500	460	501	620	610	657	610	382	216
Simulated #63	51	228	305	410	646	814	953	909	880	972	912	957	1148	1171	1122	992	1159	1113	1111	1167	1349	1540	1615	1289	866	758	756	697	578	660	639	552	569	566	713	494	427	481	642	565	413	398	364	370	280	309	357	617	203
Simulated #64	45	328	412	555	562	752	650	702	737	976	1065	1138	881	1171	1290	1325	1322	1483	1485	1473	1452	1348	1248	1021	913	928	716	651	675	626	661	567	565	609	712	485	367	410	430	435	350	311	364	464	279	254	245	308	166
Simulated #65	87	248	320	498	592	622	767	662	678	784	796	965	1034	1009	1154	1091	1099	1274	1250	1189	1335	1124	1272	981	943	924	1135	940	710	681	590	608	660	635	539	525	518	528	633	516	651	386	391	349	347	281	433	432	601
Simulated #66	108	260	503	721	815	838	704	852	873	789	914	1108	1109	841	1070	1050	896	1050	961	997	811	1029	1278	1224	1079	1284	1140	921	836	836	743	966	783	748	737	636	480	824	724	500	501	353	298	245	203	145	214	183	113
Simulated #67	88	291	427	412	580	606	577	748	867	930	1081	978	1143	1519	1349	1339	1452	1577	1533	1268	1169	1160	978	868	915	813	664	850	861	746	815	818	698	598	581	528	432	414	381	403	388	314	358	373	423	451	238	163	109
Simulated #68	148	340	565	678	810	795	949	935	997	1170	1198	1455	1521	1419	1394	1184	1059	1054	1222	1206	962	1119	1032	888	887	805	781	923	672	658	532	605	491	350	279	458	346	383	363	347	273	273	402	397	457	474	355	373	264
Simulated #69	52	387	532	662	908	874	971	894	948	1047	815	1021	1163	1300	1289	1029	1259	1312	1274	1594	1294	1377	1091	1163	1273	1015	946	877	688	741	627	770	637	496	539	471	295	331	412	358	314	244	274	198	114	138	180	145	9
Simulated #70	164	444	599	496	604	477	543	559	680	747	544	609	693	926	1111	1169	1107	1121	1212	1363	1717	1993	1952	1421	1358	1017	1095	897	837	895	643	557	524	607	586	500	403	426	533	431	552	441	448	404	263	255	186	121	56
Simulated #71	113	254	346	441	507	603	562	547	634	679	689	848	1048	951	897	889	910	942	1155	1242	1192	1510	1596	1186	1096	1100	970	844	686	689	624	570	665	764	694	615	638	860	763	664	560	452	472	459	480	445	419	389	291
Simulated #72	70	205	270	318	378	369	434	466	552	678	693	958	1156	926	1071	1037	1243	1371	1493	1420	1478	1599	1588	1456	1458	1275	970	1038	1009	1011	876	789	727	446	537	494	556	656	433	361	418	341	346	302	489	185	190	113	50
Simulated #73	167	276	296	446	521	550	553	611	729	863	843	974	833	921	1067	1036	1044	1258	1647	1363	1235	1317	1258	849	1030	895	888	894	667	835	960	885	616	698	633	588	488	532	574	562	520	417	589	548	484	442	331	245	136
Simulated #74	76	237	360	372	511	667	736	636	697	674	577	744	833	852	1103	1029	1119	1030	1105	1088	1139	1112	846	689	783	658	567	606	643	606	703	820	976	1060	881	781	700	722	706	656	555	609	624	634	851	636	644	808	536
Simulated #75	160	440	480	543	524	449	469	553	620	1043	869	891	848	933	1051	1135	1577	1421	1406	1311	1107	1096	1062	951	1049	784	582	636	647	712	739	476	400	488	452	423	375	380	352	446	462	535	734	673	779	902	869	727	423
Simulated #76	88	187	302	671	526	625	570	694	1064	1113	1122	1182	1445	1361	1337	1152	1370	1436	1583	1418	1662	1656	1544	1230	1107	888	767	741	589	557	474	542	464	563	425	512	513	538	412	390	371	312	225	145	129	106	92	61	56
Simulated #77	59	148	236	336	586	772	725	650	635	836	677	723	767	883	966	829	855	783	677	818	927	1084	1212	887	815	880	773	792	769	777	838	679	643	657	558	497	541	546	531	648	694	743	833	739	740	774	957	980	994
Simulated #78	74	302	446	592	824	738	621	754	855	852	909	1389	1245	1335	1553	1063	897	1131	877	997	1053	1178	1454	1157	1278	1018	874	928	783	867	807	907	599	563	531	610	524	572	560	395	435	365	269	221	199	145	220	177	121
Simulated #79	219	328	436	561	502	770	864	970	1080	1146	1002	1295	1312	1472	1492	1415	1371	1445	1520	1737	2024	1768	1450	1158	987	753	666	703	524	498	485	435	332	383	330	349	331	228	252	311	295	112	108	159	182	141	187	149	45
Simulated #80	173	342	510	646	618	666	673	745	807	758	807	928	991	848	929	920	1036	1079	1191	1198	1278	1440	1309	1040	1034	912	761	658	635	711	701	859	630	652	560	582	580	539	548	597	554	417	412	373	501	478	414	513	398
Simulated #81	96	208	229	443	557	540	618	609	843	720	684	854	1042	1101	1238	1393	1434	1305	1386	1186	1521	1732	1332	1176	1259	1057	885	701	779	811	790	686	778	714	736	604	631	469	493	443	481	385	430	281	286	129	97	117	59
Simulated #82	89	281	446	559	672	823	816	869	1057	1085	1222	1428	1532	1594	1591	1197	1429	1056	1125	1103	818	849	679	681	753	552	703	598	727	598	569	796	633	546	583	534	395	449	410	469	461	411	399	640	623	366	469	316	245
Simulated #83	195	456	525	600	604	704	726	999	902	898	906	1091	825	921	1168	1052	1131	1052	1218	1122	1303	1453	1272	1219	905	796	742	792	749	835	885	774	762	766	717	531	499	505	511	447	401	356	266	337	268	237	264	255	243
Simulated #84	109	299	459	594	737	828	1048	923	802	1009	989	1230	1042	1050	1194	1205	1412	1313	990	904	1192	1152	928	965	1036	795	911	910	808	721	699	801	768	748	629	599	553	462	449	532	482	474	306	286	409	208	159	111	118
Simulated #85	48	181	325	852	882	762	538	608	804	1063	1141	1233	1573	1604	1348	1177	1373	1248	1470	1176	1472	1220	1013	945	954	988	874	1066	929	768	646	667	597	551	456	563	582	440	340	401	330	311	263	168	104	89	71	47	56
Simulated #86	84	212	333	558	713	721	663	858	1007	980	962	936	865	976	1105	1136	1250	1291	1078	1088	1360	1394	1125	967	1032	976	1265	951	828	742	675	678	747	668	513	466	391	346	413	315	333	245	260	314	421	298	398	445	445
Simulated #87	47	373	302	450	805	1036	1047	1096	1295	1177	1115	1074	900	957	930	1088	1345	1342	1172	1245	1255	1174	1147	1009	1102	1117	1042	1051	825	823	670	651	528	718	435	417	305	370	306	318	316	210	253	236	237	290	300	284	127
Simulated #88	228	626	881	788	862	841	817	923	1005	1043	807	1003	1153	1177	1155	1047	1259	1304	1215	1209	1279	1012	1207	902	872	961	897	814	721	759	673	550	599	586	549	568	529	410	419	324	329	329	399	241	215	237	233	176	100
Simulated #89	171	225	411	529	730	853	876	943	858	992	950	999	1111	1365	1393	1337	1356	941	1183	1198	1231	1317	1200	1131	1016	1049	763	848	760	678	601	581	550	542	528	493	394	304	278	262	344	380	442	382	378	256	354	372	226
Simulated #90	118	506	617	647	767	916	987	1123	1112	907	922	1152	1118	1204	1366	992	1249	1212	1372	1427	1392	1765	1702	1000	871	866	1095	1112	888	619	598	406	295	304	302	407	281	210	235	220	240	188	110	130	141	195	208	218	224
Simulated #91	88	245	293	365	577	446	399	482	534	827	706	851	921	901	843	929	1162	1179	1287	1153	1193	1032	1156	839	966	911	850	805	1038	1025	988	803	786	694	749	755	726	900	714	665	493	420	543	453	418	373	411	495	422
Simulated #92	148	524	606	864	874	938	1038	1370	1530	1492	1603	1587	1427	1397	1366	1460	1712	1615	1423	1619	1524	1281	1192	884	867	860	688	528	445	563	395	260	210	193	216	309	294	275	165	131	93	89	64	85	53	35	56	0	0
Simulated #93	245	432	504	603	718	712	830	819	812	829	768	755	754	773	795	785	1173	896	830	858	986	903	995	1048	802	952	784	661	650	784	826	767	741	853	766	945	750	845	747	739	644	612	725	550	533	549	458	453	211
Simulated #94	89	222	299	421	540	563	675	684	652	683	818	779	940	972	1056	1197	1186	1275	1256	1073	1324	1356	1171	940	773	682	696	756	641	680	664	916	792	664	606	782	695	896	795	585	555	502	400	571	546	415	471	419	318
Simulated #95	227	210	222	344	316	438	391	583	839	1036	939	834	929	1143	1209	1203	1118	1155	1020	1236	1331	1562	1530	1202	1268	1215	1120	1273	962	1040	863	626	544	602	590	647	421	393	470	351	308	383	294	348	282	477	222	221	135
Simulated #96	140	259	496	811	1005	906	1035	979	1123	1300	1132	1084	1180	1511	1629	1393	1650	1546	1590	1461	1371	1184	908	998	886	691	709	533	616	561	550	622	549	510	444	488	458	470	357	268	115	73	149	127	106	89	123	57	42
Simulated #97	82	356	634	738	938	945	784	872	983	879	725	744	876	1048	1291	1239	1015	903	949	996	829	881	837	796	803	645	672	821	820	722	614	506	520	556	563	491	564	642	719	704	778	597	709	831	633	660	649	447	260
Simulated #98	64	217	323	633	619	852	751	873	1077	855	801	763	737	920	824	809	893	1000	1074	1184	1477	1235	1309	1109	999	1011	1173	1022	836	848	809	623	618	633	540	544	430	555	596	455	392	299	274	304	509	466	473	509	454
Simulated #99	171	562	760	903	943	902	1086	1232	1449	1317	1467	1752	1574	1708	1319	1065	1066	1109	1383	1062	1154	1159	932	666	653	619	735	540	463	509	634	631	471	505	503	415	352	288	418	330	245	292	228	121	105	164	171	85	42
Simulated #100	134	230	391	387	488	672	851	987	1083	1065	1036	1218	954	980	1141	1206	1216	1545	1593	1386	1425	1367	1348	1134	1020	1243	1036	727	615	547	518	694	526	455	437	417	248	320	373	430	364	270	315	314	258	327	427	344	147
Simulated #101	185	398	445	439	489	729	651	484	660	709	806	1185	1074	1067	1173	1165	1083	1243	1247	1358	1303	1456	1701	1175	1222	1037	1059	941	896	773	793	625	431	525	532	485	426	427	389	376	349	402	399	416	249	313	277	289	223
Simulated #102	56	189	250	405	674	768	648	971	952	1179	1212	1279	1210	1213	1462	1410	1447	1320	1450	1500	1260	1308	1465	1132	1108	860	762	546	780	679	605	578	487	575	455	512	392	383	344	401	366	243	239	296	243	168	235	170	144
Simulated #103	190	353	414	657	708	666	664	675	699	852	944	1028	931	975	1081	1074	1178	1187	1313	1234	843	897	838	836	1096	980	920	968	773	767	603	580	606	578	546	553	569	591	659	834	638	561	601	545	401	412	430	326	288
Simulated #104	95	198	331	429	526	598	502	814	862	870	898	917	1019	920	924	863	769	992	947	1046	1291	1266	1359	1161	1303	925	1090	989	962	706	824	905	766	660	606	760	590	510	426	422	552	389	467	454	576	552	386	426	278
Simulated #105	88	244	306	362	469	585	840	825	972	820	892	1085	1048	1201	1385	1475	1362	1579	1523	1306	1169	1021	1019	1092	957	1016	970	846	751	854	851	740	546	612	562	564	505	546	547	458	482	343	233	190	192	191	209	290	118
Simulated #106	42	157	265	351	444	453	632	880	732	730	961	1106	1101	1271	1280	1389	1537	1442	1419	1495	1693	1451	1529	1253	1106	970	916	1005	792	777	710	627	662	547	617	664	689	540	376	363	356	180	193	149	88	102	129	53	39
Simulated #107	81	369	497	566	691	855	788	758	1133	817	732	1014	895	940	951	1014	1003	1052	1583	1371	1453	1308	1056	798	987	1057	753	535	608	746	780	691	602	547	463	564	416	493	430	532	537	443	399	496	292	367	529	499	540
Simulated #108	72	515	548	519	616	637	689	928	943	883	970	1042	1100	1453	1564	1376	1420	1229	1207	934	884	1127	906	885	1000	945	723	613	443	533	580	533	589	606	596	636	604	526	531	558	426	437	652	600	362	391	436	263	254
Simulated #109	169	284	376	454	773	883	995	872	955	972	1143	1224	997	962	1121	1114	1127	1261	1366	1281	1407	1588	1481	1165	1331	1009	991	894	719	769	815	706	617	677	519	422	395	359	335	362	348	286	227	128	89	56	77	51	96
Simulated #110	150	250	319	527	667	660	798	809	626	669	734	897	1198	1165	1250	1016	1076	1056	1140	928	1102	1299	1121	985	858	998	934	776	768	849	857	714	598	573	641	745	699	582	549	539	615	533	698	631	402	377	389	311	147
Simulated #111	74	197	493	565	854	834	868	1075	1261	1181	1181	1339	1485	1533	1407	1342	1423	1363	1431	1166	1367	1321	1386	1189	973	867	753	699	833	1024	636	459	414	497	360	358	270	257	288	215	159	106	132	153	150	221	76	62	14
Simulated #112	188	360	506	561	799	835	1084	1072	1194	1294	1192	1091	1126	1220	1250	1272	1282	1071	1154	1275	1250	1163	1172	885	1106	1032	829	720	729	701	696	573	569	688	629	642	457	433	346	199	146	113	177	145	142	120	221	256	163
Simulated #113	96	296	490	649	700	708	808	946	976	1103	949	858	1086	965	1272	1166	1305	1345	1064	1334	1261	1210	1168	1034	933	814	706	664	558	556	571	594	635	577	579	600	536	539	445	425	493	455	378	314	303	374	362	383	404
Simulated #114	82	187	428	598	645	812	868	824	926	1075	1006	1124	1255	1458	1346	1258	1371	1253	1497	1524	1439	1316	1503	1204	1045	896	805	877	1070	911	627	624	499	574	345	251	240	240	199	223	166	257	209	352	305	188	187	135	82
Simulated #115	132	313	353	508	601	573	639	748	935	937	928	1083	1048	1125	927	903	1116	1070	1230	1120	1187	1207	1201	1042	957	908	836	920	739	751	641	606	489	525	476	552	527	591	544	625	537	634	486	564	583	383	401	425	354
Simulated #116	54	240	415	708	638	715	572	724	819	771	830	1007	1148	1138	1044	947	1073	1299	1368	1288	1614	1663	1454	1210	912	918	836	741	844	574	571	485	425	398	439	469	554	538	544	508	525	406	413	427	396	363	373	276	388
Simulated #117	72	338	524	572	683	710	680	806	788	796	883	964	1019	947	1033	880	919	865	1044	1141	1139	1058	1229	846	831	906	1207	1270	1039	983	848	721	685	498	536	566	603	586	557	496	568	517	465	478	543	385	416	335	159
Simulated #118	64	246	310	413	583	599	724	686	698	686	665	716	719	813	1090	1043	1048	1138	1306	1353	1277	1221	967	827	940	1034	977	939	717	651	606	690	692	451	504	590	569	526	513	731	731	799	713	683	888	785	671	344	198
Simulated #119	130	263	402	485	426	454	466	564	1004	971	1021	991	1041	1101	1232	1009	1081	1079	1217	1200	1205	1147	1491	1116	805	943	872	582	693	952	850	741	586	657	585	529	554	612	528	550	564	644	629	543	548	340	321	220	191
Simulated #120	149	339	509	724	826	870	826	1049	1118	996	1097	1101	1222	1389	1397	1130	1401	1329	1306	1027	1352	973	860	863	893	874	752	755	786	633	641	633	520	530	492	629	533	544	492	497	435	337	272	211	214	191	259	219	153
Simulated #121	87	307	441	581	753	837	947	910	960	869	808	1019	1149	1071	1055	937	1013	1186	1246	1107	1297	1237	1390	1188	1107	907	1082	1162	902	866	959	839	596	642	674	423	274	371	352	363	229	278	243	242	207	198	288	261	137
Simulated #122	63	204	292	553	796	835	726	924	1308	1154	830	1162	1010	1075	1324	1330	1349	1472	1522	1509	1600	1603	1539	1235	1044	1000	1175	958	850	719	559	489	410	387	367	303	169	189	190	164	210	139	176	172	222	284	318	211	142
Simulated #123	57	145	280	344	343	530	546	572	633	643	869	1068	896	858	761	924	1169	1235	1174	1042	998	1262	1169	849	786	660	626	696	644	666	592	649	597	532	463	774	761	801	750	798	666	644	636	645	885	733	769	818	733
Simulated #124	134	311	355	615	754	917	852	890	857	824	759	852	949	1118	847	817	1035	1034	1209	1242	1150	1156	1079	1031	983	999	1200	1011	734	725	667	599	676	761	524	619	592	557	483	374	339	351	415	413	462	388	483	414	411
Simulated #125	95	278	413	518	565	672	794	773	754	1001	839	817	910	941	1111	968	1014	954	1120	1042	1118	1141	1030	1015	1177	1014	916	768	617	827	772	823	778	760	604	642	630	632	671	772	612	588	666	479	359	325	335	337	175
Simulated #126	142	268	578	631	730	876	912	1175	1004	1084	1148	1429	1437	1378	1287	1161	1426	1564	1268	1095	1287	1300	1222	1093	1164	1077	1116	750	744	655	624	565	436	459	367	344	344	230	268	349	233	239	251	193	141	93	140	56	15
Simulated #127	49	203	260	651	689	819	864	728	728	727	653	794	852	919	1027	915	882	1075	1279	1389	1421	1353	1329	1219	1121	994	1090	990	714	668	710	691	600	567	685	664	641	579	497	550	515	527	429	382	437	322	274	297	282
Simulated #128	102	334	440	521	540	771	949	938	1027	1186	1306	1035	1226	1608	1573	1688	1464	1352	1471	1197	1484	1345	1178	1143	1022	708	639	595	564	565	704	563	472	444	378	380	435	361	424	313	187	228	250	235	150	173	126	185	163
Simulated #129	76	258	419	538	875	831	881	896	779	848	774	1019	1003	963	964	1323	1415	1448	1216	1169	1503	1511	1389	1146	1056	1063	1136	794	582	512	448	504	442	508	530	384	283	292	347	339	335	328	421	401	413	439	652	474	310
Simulated #130	96	184	357	738	796	724	834	1037	1014	1201	1082	1115	1385	1099	1123	1145	985	1025	968	1057	1319	1182	1099	835	786	692	739	522	554	613	538	498	410	476	486	490	404	532	407	334	388	463	609	558	563	478	673	748	507
Simulated #131	149	377	337	507	655	513	554	682	743	837	894	954	1177	1191	1174	1179	1170	1187	1326	1305	1337	1342	1116	1089	1115	952	1146	1095	779	892	833	635	641	825	793	542	385	533	510	552	571	384	301	244	165	219	169	104	117
Simulated #132	174	292	467	485	748	786	691	715	971	907	873	1070	792	813	1156	1284	1362	1268	1065	1003	1179	1044	1067	751	892	807	834	804	765	854	770	866	526	540	595	494	502	617	585	561	565	376	688	558	577	546	485	353	143
Simulated #133	62	181	277	435	606	724	648	824	1072	965	1005	1035	1178	1123	1340	1356	1437	1397	1523	1617	1560	1414	1379	1216	1142	1086	1032	797	639	608	500	450	481	518	509	519	329	387	368	356	412	369	260	378	308	177	159	101	26
Simulated #134	172	405	349	401	508	537	694	889	809	610	761	828	1058	1079	1061	990	1037	1110	1282	1183	1221	1328	1584	1020	954	885	1036	1006	917	1063	1045	915	730	772	740	588	463	444	442	389	374	276	412	386	359	290	310	206	283
Simulated #135	120	265	416	435	497	628	787	738	858	873	905	1233	1280	1085	1121	1226	1284	1330	1341	1278	1162	1194	1033	1131	871	847	683	721	724	566	629	573	595	644	568	573	576	635	434	452	439	378	401	496	551	718	319	385	116
Simulated #136	79	194	345	484	743	792	919	760	794	806	913	939	853	902	989	929	988	1129	988	1180	1366	1440	1148	912	1041	1016	816	773	803	822	722	583	638	659	779	811	695	566	569	426	449	322	444	583	587	620	473	297	117
Simulated #137	113	280	428	488	644	660	808	703	695	901	808	974	798	806	828	869	899	997	859	790	756	750	738	690	720	798	767	920	848	707	790	802	723	764	647	607	716	800	640	647	706	575	722	704	673	744	707	709	657
Simulated #138	87	205	307	455	517	587	570	580	515	633	674	879	1061	1080	1116	1052	1178	1155	1141	1147	1372	1544	1718	1462	1180	934	1028	886	933	775	748	913	709	643	598	493	499	559	473	398	498	428	419	415	357	319	335	304	194
Simulated #139	173	427	420	459	554	564	708	857	964	940	1019	1036	1201	1072	1398	1299	1772	1789	1458	1305	1442	1201	1088	1262	1041	1020	764	874	700	654	655	515	493	504	390	402	546	509	361	376	358	277	333	288	174	138	172	136	96
Simulated #140	96	289	531	596	789	814	795	865	884	895	1129	1201	1300	1583	1447	1431	1454	1556	1742	1494	1289	1353	1090	1005	1308	1122	911	769	752	608	727	474	444	371	364	375	337	313	239	266	228	171	142	166	122	93	94	159	99
Simulated #141	208	417	472	579	614	763	910	973	789	908	990	1364	1661	1256	1124	1061	1294	1034	1131	1003	1012	926	1265	1326	939	832	964	856	753	858	636	777	620	763	590	588	512	485	412	495	340	351	278	284	279	197	199	103	82
Simulated #142	133	418	578	599	657	546	739	788	914	910	926	1161	1175	1192	1132	997	874	1156	1036	1118	1150	1196	1118	923	767	821	882	852	969	985	798	809	880	717	723	465	443	454	405	425	442	345	569	393	319	416	342	196	303
Simulated #143	58	207	259	247	337	456	475	849	998	930	732	703	933	959	994	985	1388	1509	1338	1324	1255	1209	1413	1233	1227	1121	1127	871	768	900	567	471	523	601	707	765	616	688	359	343	330	268	349	361	425	425	378	368	426
Simulated #144	105	171	373	495	587	747	557	734	964	1119	1044	1099	1256	1424	1396	1269	1114	1143	1260	1316	1248	1234	1164	847	1003	964	886	927	794	879	711	770	713	645	662	637	462	422	420	231	330	215	296	271	218	251	267	295	202
Simulated #145	84	393	363	520	591	554	719	1098	1021	922	856	976	1011	1062	961	1029	1117	1035	1070	1097	1159	1061	1318	1057	1287	1016	988	795	1050	997	844	801	690	597	524	541	448	308	355	305	257	342	358	447	431	406	394	460	317
Simulated #146	126	351	440	723	647	767	871	777	877	955	968	908	857	1194	1214	1032	1151	1245	1438	1292	1121	1096	1156	1068	935	893	997	867	867	748	684	616	606	674	596	570	575	599	648	430	382	297	239	267	300	264	344	336	232
Simulated #147	140	286	469	416	623	577	621	732	692	885	893	959	859	1010	1148	1011	1236	1349	1324	1136	1430	1573	1604	975	1030	979	909	868	734	839	935	947	740	675	738	531	471	436	387	387	366	278	299	349	335	240	273	331	217
Simulated #148	116	212	260	356	527	604	725	843	671	775	704	838	1230	1019	1084	940	931	1050	961	834	934	871	938	795	812	722	705	733	712	955	898	714	629	777	722	642	604	645	752	934	903	754	600	608	731	784	689	523	309
Simulated #149	41	150	166	342	492	745	987	1143	1039	1275	1167	1250	1444	1727	1437	1669	1683	1487	1500	1441	1201	1118	1152	1062	1001	907	673	567	566	543	553	738	612	664	495	314	274	309	226	331	266	337	344	161	148	169	143	63	75
Simulated #150	98	363	462	513	539	716	858	850	825	966	884	826	1081	964	891	886	1007	899	1168	1074	1075	871	677	697	800	632	662	816	1033	1164	1268	765	620	640	693	742	677	753	692	471	503	491	562	663	791	518	520	286	184
Simulated #151	83	253	325	422	563	548	719	673	765	1004	906	838	933	932	1096	1112	1081	1259	1125	1100	987	950	919	888	919	998	841	839	708	787	811	620	617	581	662	634	753	693	815	853	757	567	726	507	555	477	569	312	140
Simulated #152	106	237	441	529	547	547	583	781	784	946	909	828	856	867	775	756	946	1016	1170	1098	1184	1309	1358	999	829	830	932	913	673	713	678	678	751	719	645	565	559	639	641	501	585	565	605	672	669	777	687	537	222
Simulated #153	120	320	459	515	728	1008	937	946	1087	1218	1001	1144	1541	1632	1616	1573	1436	1412	1487	1210	1155	1230	947	896	893	716	1032	857	835	684	557	428	483	376	462	385	285	268	310	244	272	292	232	181	177	130	222	110	141
Simulated #154	49	110	199	327	395	444	502	607	640	922	995	952	790	1109	1108	1074	1246	1161	1343	1089	1159	1162	1101	912	863	957	988	962	745	908	859	604	438	569	620	585	555	595	632	605	587	552	649	531	609	607	657	534	378
Simulated #155	123	318	334	424	726	730	732	813	925	884	913	872	871	971	1055	1002	1213	1190	1151	1156	1241	1327	949	926	1069	1046	962	929	829	930	815	727	719	666	623	585	529	539	420	436	506	376	347	353	347	456	454	305	311
Simulated #156	129	351	406	470	564	695	733	782	1038	1060	830	886	1055	1160	1288	1309	1267	1441	1526	1374	1437	1578	1169	1046	955	1019	941	792	788	718	798	573	572	505	657	557	394	320	340	260	374	339	334	243	226	228	369	144	169
Simulated #157	61	114	273	502	597	593	652	813	716	859	809	868	811	559	693	767	788	959	1071	1134	1398	1334	1457	952	882	930	917	1107	907	709	645	667	534	626	654	658	532	583	675	606	684	620	600	684	650	637	630	505	596
Simulated #158	133	179	274	350	517	555	567	587	619	837	771	674	804	892	862	865	1154	1455	1538	1183	1282	1520	1454	1036	869	968	1045	805	814	885	731	760	678	727	711	501	449	537	498	409	383	502	501	548	488	639	610	489	430
Simulated #159	143	253	342	370	595	652	948	995	919	1018	1086	954	1027	1117	1244	1147	1187	1364	1269	1386	1382	1166	1136	1023	918	1145	829	625	540	387	454	465	524	552	458	440	419	441	567	574	494	366	522	602	584	346	426	418	419
Simulated #160	118	294	380	504	592	743	703	788	890	1031	824	865	1110	1246	1486	1599	1738	1605	1542	1341	1667	1758	1431	1190	1047	1080	939	890	850	672	596	526	470	563	545	421	258	273	233	227	161	159	135	125	150	136	175	117	49
Simulated #161	51	224	222	381	605	570	643	748	853	841	753	1078	1289	1349	1409	1157	1057	1191	1319	1142	1123	1723	1412	1345	1128	985	912	960	823	890	922	833	830	634	604	720	572	431	297	220	229	327	294	178	197	275	181	166	125
Simulated #162	108	339	356	375	493	451	686	534	661	801	916	1211	1225	1240	1162	1107	981	1172	1600	1349	1299	1257	1380	1263	1236	970	933	870	750	718	794	890	822	799	573	569	423	403	385	453	372	512	446	335	245	248	214	113	119
Simulated #163	90	343	685	746	680	624	581	696	815	1240	1201	1185	1282	1059	1331	1417	1437	1396	1319	1371	1155	1036	945	823	884	697	742	692	655	641	635	771	706	531	590	601	540	577	539	644	360	322	182	219	263	205	289	243	286
Simulated #164	95	302	396	452	628	873	1045	1178	1044	1196	1202	1234	1032	1238	1419	1388	1441	1085	1235	985	1012	917	1081	738	568	670	846	597	649	564	512	672	496	530	523	476	472	573	533	568	410	375	402	380	434	361	360	458	296
Simulated #165	90	324	358	492	732	720	871	1014	1011	948	827	944	995	935	1227	1345	1335	1285	1384	1147	927	1062	1221	952	995	904	811	707	673	571	708	620	514	567	496	689	490	388	479	485	414	452	480	544	478	449	371	394	262
Simulated #166	91	276	286	641	688	758	789	844	897	963	966	820	761	949	999	1016	1122	1047	1024	954	1136	1008	907	880	995	1099	840	973	1136	1095	992	853	650	802	740	547	526	560	624	616	573	482	369	424	328	293	338	258	272
Simulated #167	138	390	484	497	439	600	596	795	711	765	719	902	778	801	889	910	1140	1129	956	977	1092	1112	1312	1320	1041	1119	1103	1141	875	987	853	735	588	643	656	592	545	700	608	678	600	520	420	340	421	477	530	333	265
Simulated #168	44	279	567	610	661	857	784	994	1173	1347	1236	1438	1245	1290	1304	1212	1816	2195	2117	1981	1725	1485	1525	1364	1083	769	612	494	547	555	250	337	362	219	158	203	143	155	174	102	88	81	108	140	166	62	73	137	63
Simulated #169	196	315	395	494	519	475	560	667	848	919	991	1056	1115	1215	1347	1219	1369	1467	1496	1348	1607	1574	1438	1287	1047	1025	865	963	918	800	582	525	452	403	397	557	419	360	385	382	375	233	316	296	298	256	260	125	78
Simulated #170	84	334	401	630	576	515	655	967	846	778	1084	1164	1255	1201	1166	1232	1367	1191	1080	1131	1150	1206	1322	1304	1159	1031	857	848	589	759	631	649	600	511	502	527	486	512	452	397	397	307	369	425	316	294	202	247	239
Simulated #171	117	394	516	503	585	589	663	846	1086	1133	1198	1314	1240	1490	1332	1299	1450	1348	1545	1601	1632	1685	1316	1038	928	956	654	495	491	585	422	424	561	441	529	495	419	340	351	350	352	319	248	257	204	124	160	125	85
Simulated #172	32	328	486	591	640	534	621	808	920	885	894	1090	1159	1014	999	1111	1468	1443	1294	1075	1090	1183	986	869	729	767	764	792	819	901	772	791	877	796	587	613	566	621	547	649	623	449	421	491	281	200	136	248	198
Simulated #173	123	294	506	586	623	619	570	892	835	1033	972	1126	1112	1342	1290	1213	1316	1244	1257	1085	1170	1256	1200	1356	1001	1007	844	968	867	764	675	803	607	562	440	416	410	488	394	455	346	308	395	292	291	259	168	160	141
Simulated #174	172	404	723	697	832	984	828	1085	1305	1078	1071	1072	1065	921	1040	1142	1267	1400	1483	1196	1196	1261	1515	1183	1131	1027	670	585	544	683	603	670	472	593	535	593	476	422	355	437	308	203	178	215	110	141	224	103	52
Simulated #175	203	430	502	728	664	733	641	744	999	1098	1346	1534	1288	1148	1016	1058	1100	993	1310	1074	1251	1153	1131	937	1040	975	667	638	562	650	617	704	449	526	543	506	399	438	400	605	562	498	542	495	476	380	245	122	83
Simulated #176	85	287	397	354	423	611	603	642	706	610	789	852	917	1001	972	983	1018	1188	1102	1212	1306	1236	1618	1354	1196	1223	1156	992	728	961	811	727	651	579	631	580	542	534	474	464	403	314	318	395	419	240	250	294	496
Simulated #177	228	295	330	666	539	491	663	795	752	833	879	773	1108	942	969	1012	1217	1336	1412	1424	1719	1672	1513	1006	892	952	981	848	742	621	616	656	349	424	377	524	558	636	425	352	382	466	553	384	281	389	580	463	204
Simulated #178	90	225	237	399	482	653	642	637	638	895	818	852	873	911	858	927	908	1234	1190	1167	1166	1257	1170	1067	993	1034	1043	866	746	944	779	793	659	734	640	656	705	771	774	567	568	476	439	417	385	446	469	396	303
Simulated #179	51	147	238	317	463	467	404	504	697	757	563	691	849	870	1055	934	953	1095	1263	1407	1311	1550	1365	1610	1112	1402	1025	927	922	1004	1030	951	621	546	642	562	550	441	612	625	510	414	373	320	308	284	393	560	350
Simulated #180	39	179	340	566	659	822	620	678	800	1013	937	1184	1250	1346	1068	1086	1010	960	995	1088	1458	1162	911	816	1076	1034	1187	1013	866	1118	985	862	846	773	758	684	574	466	534	390	339	235	282	236	244	207	206	188	158
Simulated #181	43	198	359	410	646	688	716	718	801	882	994	1038	982	1189	1198	1088	1469	1437	1393	1013	1229	1365	971	1020	930	928	759	921	990	870	762	727	563	606	573	566	624	604	442	509	415	383	371	446	378	473	283	179	107
Simulated #182	75	331	515	620	842	715	799	857	1022	1101	1053	889	936	1136	1169	1191	1448	1557	1437	1022	1085	1111	982	929	916	970	965	877	887	890	825	753	837	745	504	370	425	441	485	520	389	343	297	290	245	266	151	60	13
Simulated #183	106	394	541	860	727	645	794	734	889	1007	1117	943	1190	1231	1177	994	970	873	925	1014	1163	1073	1105	1081	1055	1002	884	883	718	892	674	699	776	817	556	540	521	413	436	415	415	434	472	527	354	364	438	208	148
Simulated #184	158	304	389	574	559	654	738	848	847	881	889	942	1180	1178	1048	1103	1090	1224	1211	1128	1322	1069	932	869	846	778	666	761	717	645	662	725	622	749	780	802	570	529	509	629	703	566	615	413	416	431	349	250	175
Simulated #185	194	537	553	779	768	964	780	932	970	917	896	1074	974	1088	1161	1211	1448	1413	1449	1403	1412	1349	1469	1124	1173	1000	1099	795	628	952	836	752	528	453	536	412	337	349	368	361	372	181	100	64	69	43	32	24	10
Simulated #186	74	247	352	551	616	745	691	712	847	845	845	904	1054	1013	992	875	977	1050	1008	1005	1126	1253	1400	1218	920	853	811	788	793	944	963	826	695	645	614	465	382	489	564	473	463	408	533	511	553	542	402	409	445
Simulated #187	89	325	365	441	700	1006	1214	1189	1121	989	1017	1248	1220	1116	1214	1503	1302	1459	1510	1332	1228	1341	1105	971	847	785	759	715	555	609	680	734	772	657	550	490	451	429	344	302	312	246	181	173	197	147	118	176	72
Simulated #188	162	382	438	460	565	520	679	789	981	831	807	669	808	970	967	748	783	1025	1050	1128	1468	1620	1398	1132	1061	1044	758	850	861	943	1052	809	605	619	688	648	480	415	579	564	530	385	549	413	367	308	521	367	305
Simulated #189	135	261	399	422	589	850	889	889	1017	976	809	1019	1036	986	1006	1302	1234	1182	1189	1220	1438	1384	1462	1176	1144	953	837	911	880	934	759	893	718	807	577	376	378	417	510	395	267	256	287	212	183	148	140	165	250
Simulated #190	117	339	570	724	802	767	636	542	619	666	671	815	1029	904	768	661	823	970	831	1014	1022	993	1021	965	907	898	829	791	560	652	761	618	614	791	721	986	744	726	716	726	763	759	780	832	941	654	523	365	211
Simulated #191	86	221	268	341	491	602	547	508	726	962	832	1034	1062	900	749	778	812	914	1024	862	844	1058	1157	928	875	907	931	864	811	1005	970	927	775	649	661	546	622	806	918	592	630	593	721	579	618	602	528	397	340
Simulated #192	77	448	431	766	820	879	997	1045	1158	1104	1092	1303	1316	1675	1697	1430	1397	1408	1601	1421	1149	1178	1071	964	728	657	587	654	611	614	664	411	467	479	528	505	380	339	307	300	356	169	175	245	252	308	88	49	48
Simulated #193	80	226	357	512	496	698	734	954	949	861	980	912	1204	1211	1119	1147	1231	1140	1212	1131	1158	1187	1460	1136	1047	1065	1085	1187	920	752	844	733	562	624	586	450	448	408	484	426	334	232	221	169	188	199	416	402	222
Simulated #194	135	252	401	542	592	696	604	641	647	722	706	734	813	986	969	814	875	1007	1038	1093	1402	978	1002	831	836	956	851	840	755	943	875	755	531	584	432	518	425	476	554	560	599	569	474	632	566	523	622	1020	911
Simulated #195	107	226	273	583	686	702	715	724	640	892	859	993	1150	1180	1180	897	993	1085	1159	1065	1201	1420	1306	1077	1194	867	1015	1124	797	929	806	776	601	723	792	531	478	476	465	391	304	300	338	347	392	433	452	261	254
Simulated #196	76	231	447	421	505	536	695	743	829	775	794	867	968	1172	1235	1012	1184	1151	1432	1536	1527	1754	1610	1378	1345	1106	1448	1110	808	769	830	632	454	494	454	486	441	406	320	287	294	261	139	155	177	198	183	140	121
Simulated #197	82	241	211	239	482	414	454	578	849	929	759	1051	1198	922	936	994	1231	1459	1314	984	1308	1118	1618	1279	1256	1326	1065	1054	752	924	691	653	595	726	518	649	621	475	356	522	552	562	521	430	522	379	325	189	35
Simulated #198	104	272	395	495	631	825	808	906	803	877	858	894	1061	1101	1001	1070	1055	1146	1283	1245	1339	1450	1234	1104	877	974	717	682	659	661	602	618	606	660	660	520	469	471	501	494	401	428	414	482	458	422	501	481	394
Simulated #199	57	215	310	466	492	734	747	834	870	972	1166	889	1044	1099	950	742	944	1014	1137	1164	1120	1229	1457	1070	1099	1213	962	1112	830	850	773	718	636	679	705	583	412	590	455	483	422	359	460	326	296	272	360	286	276
Simulated #200	129	280	472	436	700	776	660	735	939	1080	995	1213	1003	1024	1200	1118	1205	1082	1015	990	934	1003	1039	818	729	728	733	736	707	709	560	691	617	560	433	528	572	609	855	646	624	447	748	718	674	490	505	495	267
Simulated #201	61	194	274	337	485	697	793	1079	997	1081	982	1042	1096	1162	982	1016	1093	1135	1123	1022	920	964	961	860	832	592	533	580	598	654	451	525	821	761	828	582	611	721	626	574	647	635	695	560	510	469	598	378	626
Simulated #202	64	172	365	547	591	641	581	867	832	944	822	983	1048	1083	1127	1138	1271	1355	1575	1589	1658	1842	1913	1222	1106	1057	1092	1083	915	990	738	674	602	610	491	370	294	238	259	278	186	177	226	162	117	70	150	63	28
Simulated #203	54	206	310	478	654	799	894	968	912	1176	1145	1153	1152	1199	1246	1335	1541	1399	1389	1352	1252	1253	1445	1105	1011	1083	896	728	703	788	711	494	499	567	599	609	408	252	374	334	209	227	170	166	172	182	178	362	130
Simulated #204	102	301	422	694	754	629	739	760	909	962	1021	964	1023	1137	1064	1164	1343	1476	1388	1146	1356	1671	1200	1124	1061	850	903	897	988	1048	1030	901	654	537	596	531	459	418	408	323	281	316	154	113	156	95	123	51	42
Simulated #205	76	139	381	402	615	860	962	1268	1499	1506	1507	1559	1351	1539	1436	1460	1464	1550	1636	1366	1278	1097	1104	828	790	962	863	676	758	643	582	525	457	495	496	405	296	301	266	225	122	83	100	112	62	44	64	58	29
Simulated #206	53	179	322	375	603	699	698	802	711	852	842	933	1125	1001	989	841	1007	1229	1211	990	1449	1170	1199	1098	849	839	976	910	910	1170	1227	953	840	705	639	487	470	357	515	561	521	390	405	381	258	282	244	451	260
Simulated #207	59	177	205	433	551	710	979	1204	1123	1224	1143	1172	1178	1435	1318	1588	1773	1323	1595	1376	1310	1454	1230	1192	1070	911	793	710	750	606	543	675	549	468	373	268	270	391	337	246	181	211	163	261	174	175	206	97	130
Simulated #208	134	344	471	898	1043	1091	1009	1084	1354	1201	1243	1334	1435	1386	1607	1388	1654	1667	1699	1471	1302	1394	1221	1040	924	814	701	684	586	503	411	333	316	278	274	342	295	316	220	135	119	101	84	97	95	38	57	57	9
Simulated #209	161	251	441	494	415	547	504	684	723	670	787	790	847	850	876	843	971	929	1272	1273	1179	1434	1372	1041	1279	1042	932	1030	820	704	700	745	616	897	815	774	585	548	661	516	567	502	550	588	418	366	380	360	296
Simulated #210	147	430	454	522	664	1014	1189	1357	1017	1061	1033	1394	1245	1403	1415	1644	1353	1482	1294	1093	1076	1064	1081	954	1109	1177	977	975	736	640	492	370	368	408	417	338	324	303	241	264	247	222	175	176	250	267	135	177	114
Simulated #211	174	329	434	489	603	796	761	775	912	931	812	882	764	997	998	936	1032	1112	1096	1169	1167	1229	1147	1033	1069	1006	1030	975	908	892	971	812	779	787	706	687	680	513	480	488	424	408	317	382	307	221	252	276	163
Simulated #212	104	249	381	404	579	715	859	912	1098	993	1186	1252	1101	1048	1161	1258	1147	1019	1080	1062	1031	1137	1238	1300	1050	879	737	558	599	644	703	684	609	496	502	376	325	415	391	470	411	392	339	489	537	613	570	571	389
Simulated #213	91	338	487	479	543	730	701	735	879	851	1047	1308	1167	1106	1169	923	1251	1278	1144	1041	1068	1358	1047	962	844	801	827	907	736	688	662	641	553	392	510	680	701	750	479	315	335	336	443	536	561	365	433	443	369
Simulated #214	76	451	382	586	727	791	1113	1108	1079	1019	998	1005	1012	1086	1184	874	984	1124	1261	1233	1445	1343	1120	831	980	875	875	739	727	629	463	514	500	526	473	411	427	414	512	428	483	362	420	377	404	318	413	392	360
Simulated #215	119	293	405	449	624	716	766	841	829	825	877	852	872	951	930	971	1073	1064	1070	1208	1270	1201	1307	1307	1103	1055	1024	1074	1131	1010	970	774	681	669	591	518	500	482	512	456	418	285	324	243	355	305	340	299	264
Simulated #216	76	201	306	484	693	744	599	769	820	801	1138	1302	1235	1099	1052	1069	1118	1449	1180	975	1071	1329	1189	1088	1035	841	873	1010	731	838	681	645	637	637	522	577	506	714	477	400	609	451	340	455	492	341	323	212	104
Simulated #217	124	357	427	584	743	834	863	860	1080	1064	1159	1052	1137	1140	1300	1172	1231	1168	1221	1092	1199	1458	1299	945	827	759	807	855	811	865	682	583	596	637	524	422	364	403	404	368	427	440	401	362	305	262	217	234	232
Simulated #218	84	369	576	896	811	725	840	807	869	861	946	1128	1101	960	875	1027	978	974	1149	1169	1247	1111	1098	936	799	596	675	700	695	645	490	643	530	427	429	386	400	444	647	539	589	494	650	765	909	631	441	478	399
Simulated #219	47	177	373	424	540	576	730	810	783	874	835	971	894	1021	1151	1257	1378	1333	1168	1099	1202	1070	987	871	986	854	835	896	929	937	1005	993	1033	736	595	732	630	623	490	535	501	530	391	331	541	202	191	137	127
Simulated #220	46	160	328	744	902	826	822	969	1097	1302	1283	1228	1310	1631	1286	1296	1549	1428	1590	1329	1165	1125	1236	1030	839	709	650	769	694	687	794	578	419	411	437	443	360	342	360	324	281	247	184	159	230	175	215	122	96
Simulated #221	59	187	344	409	552	699	748	971	948	986	910	850	963	1027	1191	1182	1283	1102	1395	1257	1300	1654	1580	1388	1132	884	855	812	845	715	642	584	496	468	458	405	290	315	313	368	320	372	442	614	376	389	539	407	234
Simulated #222	72	205	369	543	746	842	821	994	1127	1154	1108	1131	1481	1188	1172	1027	1068	899	981	1166	1140	1093	930	736	745	817	853	734	845	1017	992	634	575	658	656	667	492	535	488	459	390	388	401	457	423	384	328	211	78
Simulated #223	144	281	402	616	699	712	755	744	628	646	690	896	889	974	1105	1227	1298	1404	1474	1228	1262	1435	1521	1071	991	936	861	719	854	807	619	655	671	567	541	559	596	661	531	542	615	405	356	293	457	300	262	191	113
Simulated #224	162	351	362	780	650	806	928	758	868	834	832	916	984	942	871	806	1002	1165	1138	1348	1296	1267	1234	1097	1145	1037	845	907	774	856	678	730	673	611	677	716	562	552	550	651	494	422	325	360	311	293	270	252	197
Simulated #225	85	213	366	380	464	573	579	717	808	636	707	990	1032	1010	998	1171	1152	1264	1330	1317	1359	1392	1337	1156	1178	981	939	988	877	1007	1033	1013	805	717	773	600	548	536	379	323	366	342	320	228	303	253	193	138	196
Simulated #226	154	333	418	631	693	634	592	760	733	1076	920	986	967	909	1006	1170	1356	1267	1105	1039	1044	1209	1339	1131	1115	1065	1126	1041	885	941	766	763	753	791	586	459	442	509	399	447	410	332	267	318	297	230	186	258	205
Simulated #227	54	155	390	341	539	720	697	781	959	850	856	1144	1172	1055	1091	1290	1364	1263	1346	1187	1242	1215	1221	1144	1164	1176	1022	811	694	824	769	677	558	710	671	645	533	487	336	481	423	378	378	388	334	210	263	125	101
Simulated #228	68	315	559	664	835	847	763	928	1109	1114	1370	1402	1473	1487	1258	1391	1394	1490	1476	1250	1360	1116	1027	815	997	967	766	738	802	931	734	586	532	415	318	340	236	206	230	237	216	182	255	247	190	161	142	128	102
Simulated #229	98	204	485	629	660	975	1001	966	826	910	1063	1229	1134	1098	995	1007	1126	1265	1433	1270	1429	1381	987	965	985	1063	923	950	849	997	930	674	678	724	638	482	445	458	420	360	392	283	243	132	143	138	138	107	26
Simulated #230	102	325	458	593	547	429	543	602	545	540	561	810	871	920	1041	960	1053	900	890	1098	1105	1172	1372	1438	1171	903	785	788	779	802	883	927	770	665	554	477	335	427	472	516	646	593	573	627	965	784	714	591	355
Simulated #231	99	239	404	422	534	621	662	742	879	880	721	909	1163	1173	916	868	1056	1200	1535	1232	1402	1629	1278	1072	963	924	1021	974	856	749	782	738	691	651	508	554	528	597	561	515	465	321	372	376	283	303	193	206	241
Simulated #232	152	265	351	557	695	687	699	751	689	887	830	751	953	786	813	721	968	780	899	795	969	966	1079	1053	933	829	754	772	657	732	775	764	686	711	862	734	669	821	651	606	588	633	600	644	804	664	663	747	500
Simulated #233	113	453	462	507	742	609	579	794	766	824	875	965	993	1169	1135	1172	1079	1215	1198	1177	1170	1037	1069	1082	1286	1033	854	957	762	733	710	695	596	538	606	530	408	420	520	518	431	368	380	495	451	519	424	352	283
Simulated #234	126	243	428	398	416	522	532	602	702	817	887	1053	1127	1347	1170	937	981	1262	1380	1432	1565	1669	1496	1225	1064	934	780	604	676	916	745	773	784	588	715	654	579	539	620	583	399	264	303	266	329	259	228	263	77
Simulated #235	174	235	262	538	730	948	964	1009	1014	1058	1009	914	991	1077	910	954	1093	1231	1319	1129	1411	1038	966	989	1093	1010	780	754	701	710	685	682	696	623	532	485	473	458	402	411	345	393	393	530	356	257	396	289	332
Simulated #236	65	153	274	384	424	577	659	752	870	876	778	945	832	990	1015	982	967	1192	1150	1185	1299	1231	1449	1246	1233	1076	873	811	777	841	1076	942	1014	731	721	760	626	541	618	545	498	419	376	273	230	251	302	208	145
Simulated #237	60	311	392	647	703	722	736	1036	1071	1021	1106	1095	1129	1433	1339	1383	1617	1697	1522	1425	1380	1299	1106	891	1004	929	977	832	894	675	643	502	515	550	516	409	312	275	262	227	203	148	235	217	416	227	101	88	70
Simulated #238	148	286	332	453	610	580	622	661	717	1001	914	804	883	861	989	896	977	906	953	948	1040	1152	1096	937	1241	1017	936	939	809	976	864	826	738	839	741	681	725	635	616	567	576	479	444	411	454	371	471	465	441
Simulated #239	98	245	526	518	677	733	867	1048	1049	1184	1219	1107	1308	1154	1228	1159	1213	1272	1308	1395	1346	1307	1221	957	847	720	746	804	613	657	650	639	546	573	596	523	488	425	395	286	342	399	325	365	396	269	194	187	119
Simulated #240	118	271	440	526	785	924	802	898	799	968	1023	832	1031	1113	1125	926	935	1024	1077	1116	1497	1214	1185	1177	1314	1198	1154	1119	1094	845	721	639	516	634	519	379	427	451	434	326	352	355	205	220	232	383	367	239	249
Simulated #241	97	310	444	540	652	679	638	512	611	848	883	829	928	1005	882	866	917	1065	1113	1154	1372	1555	1548	1516	1246	1222	1081	963	784	824	744	649	658	849	662	550	382	411	458	407	445	305	341	403	305	439	393	345	253
Simulated #242	181	384	562	592	882	777	827	822	897	1009	1152	924	1046	1186	1077	1135	1254	1428	1391	1211	1204	1240	1163	963	954	971	812	793	771	762	691	527	458	591	635	646	577	567	561	496	354	283	360	327	157	134	149	154	247
Simulated #243	117	361	407	490	534	591	795	740	794	844	816	821	754	898	1041	1037	1108	1148	1474	1337	1525	1395	1456	1209	1143	1065	1038	920	800	679	642	620	381	523	456	398	510	482	405	373	451	378	391	502	429	381	591	571	361
Simulated #244	79	362	518	827	776	931	743	808	889	712	744	844	873	928	1438	1260	1381	927	1204	1173	1338	1202	1259	981	917	1025	1149	835	673	944	682	698	718	726	465	514	427	508	575	505	568	442	351	284	366	287	220	127	124
Simulated #245	68	223	343	567	333	429	600	703	972	969	1070	1229	1296	1247	1271	1416	1680	1540	1111	1119	1594	1388	1510	1245	1420	953	1061	1022	751	976	982	933	795	571	534	332	294	297	266	272	248	254	190	175	34	16	9	14	9
Simulated #246	70	303	375	517	570	756	626	628	853	941	967	1402	1299	1248	1274	1100	1243	1401	1637	1346	1517	1556	1123	874	1032	872	865	844	554	739	844	782	841	836	628	552	473	380	323	236	233	221	192	132	176	186	241	199	113
Simulated #247	119	330	554	652	859	976	1035	1086	879	1144	914	779	1044	1419	1204	1010	1048	1102	1029	1061	1492	1486	1266	1056	1017	1051	948	1086	846	745	691	511	569	646	512	556	378	571	384	384	258	162	271	222	159	149	233	248	140
Simulated #248	78	249	391	395	563	647	498	687	636	719	784	922	919	1137	1100	1056	1165	1209	1002	1031	1230	1406	1453	1305	1096	1118	1020	1217	873	794	692	761	673	734	682	575	547	444	546	563	431	332	412	416	349	521	448	350	150
Simulated #249	179	301	402	410	438	565	598	558	743	929	936	1020	657	794	797	897	1232	1225	1121	790	867	787	918	752	811	493	476	510	386	470	460	547	482	613	694	956	969	788	729	808	735	752	966	835	980	978	1121	788	456
Simulated #250	200	420	464	491	449	615	505	548	601	510	683	784	843	778	986	915	969	801	908	1025	1302	1431	1844	1506	1674	1568	1334	1014	838	986	937	811	598	628	611	518	518	565	435	465	375	263	254	191	269	327	309	347	564
Simulated #251	56	164	246	403	414	547	697	867	722	661	778	1050	1086	1151	978	933	1054	1117	1208	969	1061	1031	1112	907	1021	624	656	668	676	652	683	744	727	665	652	618	720	786	816	772	625	628	673	733	519	384	381	539	533
Simulated #252	73	134	322	472	638	630	774	968	947	903	863	1104	1060	1162	1009	1215	1253	1244	1495	1248	1443	1600	1370	1264	1024	1008	956	1029	915	984	822	768	650	774	585	531	395	430	332	251	205	147	205	234	181	132	208	190	102
Simulated #253	85	375	478	583	445	503	589	981	1116	1202	1275	1470	1150	1269	1328	1245	1240	1520	1454	1231	1423	1364	1148	1051	1052	1094	850	764	706	890	714	734	624	590	491	472	391	506	306	219	296	234	153	126	141	88	96	125	161
Simulated #254	89	234	404	591	695	793	663	759	1015	1108	1000	895	939	1008	973	1316	1192	1273	976	1129	1209	1277	1247	1015	1087	1375	1239	1100	706	694	694	735	709	509	512	590	414	404	418	490	301	387	487	429	361	209	247	206	142
Simulated #255	42	146	240	413	482	667	679	744	761	897	1034	1172	1116	1178	1150	1163	1149	1058	1251	1307	1441	1262	1414	1307	1130	993	900	651	750	943	815	601	737	637	617	585	490	482	563	447	361	358	408	362	412	334	262	175	132
Simulated #256	146	311	386	561	706	777	782	806	729	882	822	931	988	855	975	944	1061	1127	1145	1052	1134	1110	1329	1115	1047	961	850	772	592	655	618	586	485	486	475	575	561	578	625	513	502	451	430	593	603	580	731	741	420
Simulated #257	78	287	507	631	783	866	677	795	830	974	1033	1004	953	986	870	852	735	854	1221	1278	1035	1114	1098	930	794	669	520	684	677	694	626	545	585	537	598	518	505	581	432	524	367	372	563	760	721	810	921	813	621
Simulated #258	123	420	405	460	695	724	782	1093	1201	1229	1221	1375	1491	1135	1280	1054	1145	1265	1381	1155	1067	1138	1175	946	809	896	897	916	757	766	803	646	436	512	492	578	389	471	386	396	397	297	284	210	247	178	157	171	195
Simulated #259	52	174	230	375	741	854	866	794	868	930	985	1006	1195	1056	930	775	793	967	1046	1025	919	1046	1114	1011	1106	940	807	1020	913	821	831	637	549	664	657	558	487	569	426	569	436	404	501	474	527	491	547	778	469
Simulated #260	211	548	664	789	902	935	993	1189	1246	1269	1482	1545	1519	1250	1451	1314	1007	1081	1418	1246	1176	1136	1184	786	889	723	605	601	667	686	658	613	430	430	452	428	267	333	279	221	231	214	396	368	189	122	78	65	38
Simulated #261	42	117	218	309	380	588	722	812	794	937	841	1156	1367	1192	1144	1029	1204	1208	1203	1148	1237	1251	1207	914	937	942	1095	914	693	812	744	798	743	789	729	672	683	493	619	410	446	462	291	260	283	268	394	302	384
Simulated #262	101	348	484	503	746	636	854	1057	1097	1130	887	858	925	984	1262	1077	1280	944	1027	969	1074	1120	875	798	861	666	702	773	857	933	982	845	728	678	710	682	559	543	511	480	544	506	500	400	287	323	540	314	185
Simulated #263	152	397	519	703	693	725	662	722	966	928	1122	1324	1080	1128	1127	1103	1305	1488	1525	1564	1409	1322	1129	816	1026	881	893	710	535	762	660	777	718	658	649	638	525	437	396	202	305	232	171	100	182	152	331	318	108
Simulated #264	9	163	197	462	505	626	612	847	1035	851	837	932	868	1023	967	931	1007	1266	1384	1135	1366	1494	1245	1046	1129	1166	930	993	920	1020	942	834	720	656	719	591	460	454	423	401	380	338	408	334	350	373	388	327	101
Simulated #265	90	189	468	492	603	788	827	882	972	1232	1029	1086	1298	1338	1388	1189	1253	1190	1243	1337	1345	1364	1183	1113	957	952	986	761	735	805	682	561	574	729	507	622	471	308	288	345	296	217	258	314	380	210	128	136	76
Simulated #266	83	181	261	502	575	513	547	630	801	1003	988	1216	1202	1208	905	997	1141	1090	1326	1247	1334	1460	1443	1298	1297	1190	889	740	594	666	530	603	562	520	500	478	590	590	478	452	414	388	547	510	488	576	372	200	120
Simulated #267	188	548	585	639	869	838	938	1243	1160	1362	1282	1353	1309	1314	1314	1142	1038	1059	1213	1237	1322	1263	1236	1005	843	804	763	676	589	575	533	550	518	469	454	365	320	372	284	227	237	258	224	265	281	259	306	292	236
Simulated #268	88	234	516	591	584	579	582	792	841	850	857	978	1189	1205	1138	1039	1091	1119	1404	1497	1588	1479	1535	1402	1173	931	746	777	647	838	660	600	714	665	475	510	462	451	504	480	422	275	284	218	297	238	194	239	234
Simulated #269	166	418	438	786	667	462	491	745	777	826	896	922	1284	1236	1326	1357	1208	1077	1168	1132	1253	1355	1292	1025	1112	1204	1153	1019	782	1038	838	856	701	702	526	511	483	372	337	390	279	360	339	180	239	214	224	142	40
Simulated #270	143	368	454	536	645	608	650	718	754	799	739	845	873	733	1022	963	1102	1218	1097	1009	1102	1195	1319	1045	1128	1014	995	1024	910	1004	796	774	692	670	698	781	698	525	612	549	438	386	319	335	397	296	317	373	397
Simulated #271	66	175	308	370	584	678	692	655	580	589	643	787	974	953	1020	920	913	775	940	859	1087	1114	1219	996	897	1081	848	729	819	753	830	777	761	597	593	600	727	613	592	678	701	721	722	826	1041	909	658	533	215
Simulated #272	109	238	203	335	359	319	408	496	671	705	641	786	900	874	938	905	1144	1319	1052	1023	1212	1302	1682	1608	1305	1171	1182	903	894	1072	748	669	548	674	717	607	566	609	548	515	485	417	375	347	467	381	507	486	349
Simulated #273	71	188	316	540	725	644	658	892	1023	1262	984	1180	1340	1459	1539	1394	1445	1301	1288	1467	1561	1241	1299	1314	1066	1041	653	797	707	757	548	550	428	404	422	490	566	500	359	266	265	256	159	118	94	115	119	176	155
Simulated #274	104	277	471	564	469	687	756	987	896	982	865	828	1044	1014	957	1039	962	1323	1539	1424	1364	1554	1440	1290	1127	991	740	658	602	589	580	611	557	558	558	515	418	540	428	342	368	370	327	193	295	349	370	568	354
Simulated #275	381	511	660	818	841	882	800	794	855	943	1103	970	1217	1275	1114	1087	1059	1133	1178	1137	1136	1134	1116	1087	858	888	771	802	738	605	621	664	590	514	462	554	610	519	446	448	470	351	199	217	222	218	318	430	342
Simulated #276	110	332	533	663	842	870	940	1031	1215	1258	1213	1481	1431	1396	1304	1390	1657	1598	1300	1342	1541	1276	1231	1087	1112	1143	1172	1056	759	605	529	384	396	363	346	292	230	195	165	178	118	59	69	41	16	17	34	17	7
Simulated #277	145	403	460	557	700	745	659	673	750	745	752	931	921	944	841	818	1038	1144	1077	813	1044	1241	982	971	940	824	639	750	822	823	782	802	734	554	570	595	649	619	503	526	552	603	660	539	488	588	727	917	301
Simulated #278	135	301	503	746	1071	973	895	1106	1516	1322	1278	1444	1305	1331	1433	1362	1311	1223	1218	1514	1452	1404	1233	878	921	1124	1028	784	649	510	589	559	427	575	489	331	250	218	290	294	159	44	29	82	28	14	0	0	0
Simulated #279	99	293	456	530	610	664	712	729	645	763	637	867	1046	1084	1098	1027	1321	1185	1353	1173	1475	1366	1231	1320	1022	1186	1150	1063	798	791	753	744	679	479	561	420	401	463	386	551	450	431	436	257	318	322	254	270	171
Simulated #280	86	159	275	432	543	520	606	970	934	893	870	957	906	1006	1019	1114	1118	1182	1336	1310	1349	1141	1048	1055	1009	1034	899	795	680	781	858	690	512	658	791	755	505	517	544	600	666	599	526	501	433	286	235	222	162
Simulated #281	144	264	376	442	604	936	780	1105	1153	1084	1098	1184	1335	1295	1365	1415	1697	1602	1426	1505	1398	1413	1365	1203	938	721	880	903	663	447	576	532	510	439	361	371	322	379	310	323	263	181	202	170	157	238	106	45	39
Simulated #282	212	463	584	660	552	537	577	752	756	895	921	1124	1204	986	943	925	1004	1283	1394	1320	1374	1438	1235	1074	1042	798	733	750	654	595	665	637	764	775	692	596	575	690	612	411	440	352	423	398	430	300	333	237	133
Simulated #283	83	219	313	333	519	509	775	722	920	1004	1149	910	988	1036	1295	1240	1415	1403	1512	1463	1716	1570	1350	1070	1132	1322	1166	923	687	608	737	650	544	628	512	465	419	376	457	378	334	159	173	221	232	140	235	210	110
Simulated #284	158	257	435	568	768	836	897	1212	1328	1070	1012	1336	1598	1391	1505	1137	1360	1299	1130	1080	1094	1282	1228	1034	971	845	708	741	666	548	659	658	564	447	356	300	281	328	348	389	509	391	303	176	314	243	234	77	75
Simulated #285	69	169	329	437	544	591	794	830	934	1083	1167	1151	1244	1198	1277	1288	1358	1282	1415	1543	1716	1736	1560	1164	1108	1170	1222	894	960	810	668	531	425	454	393	442	348	308	294	281	164	146	171	183	140	77	52	81	94
Simulated #286	75	302	265	331	564	527	554	599	802	846	735	826	934	872	914	1013	1087	929	1008	837	1176	1205	1408	1234	1177	1082	1001	890	975	875	1020	830	694	706	693	639	671	655	484	492	486	432	458	499	390	314	398	391	531
Simulated #287	93	240	339	343	476	634	570	751	741	739	796	937	877	880	1108	1076	1374	1370	1691	1559	1406	1609	1374	1238	1110	1194	1113	967	925	893	1025	788	794	798	564	512	392	337	267	367	369	190	219	217	203	193	210	254	188
Simulated #288	126	339	547	573	660	708	699	854	732	851	878	1069	973	851	990	971	1096	922	942	1025	1045	953	884	698	748	713	616	582	618	569	608	623	517	531	550	602	649	629	665	797	837	666	765	594	839	844	805	767	436
Simulated #289	145	260	428	650	519	627	647	784	956	987	1000	1099	901	862	896	1058	1231	1173	1254	1215	1287	1235	1171	1082	778	732	797	885	830	859	737	632	686	703	648	569	430	468	422	401	402	253	355	450	286	245	290	369	450
Simulated #290	112	230	465	704	869	854	899	1085	1012	945	961	993	1131	1075	1094	863	1040	1066	1039	932	968	1090	1119	898	991	861	906	875	715	774	711	648	711	601	703	729	639	615	635	430	409	271	310	426	517	358	426	231	190
Simulated #291	178	321	552	564	583	545	700	811	841	971	892	918	1080	1105	1062	1125	1183	1219	1506	1417	1541	1504	1376	1340	1325	1198	1021	807	704	739	577	525	498	559	629	641	517	500	350	310	240	304	296	233	154	140	159	204	157
Simulated #292	151	236	316	457	396	498	520	573	763	917	1050	1268	1188	1058	1036	1016	901	984	844	1060	969	1225	1284	1116	1203	1201	1024	840	879	873	812	722	655	562	576	499	433	502	571	624	624	560	650	557	454	419	339	261	325
Simulated #293	17	105	276	454	526	677	699	794	805	1112	881	756	941	997	936	1003	1007	983	1192	1119	1032	908	1029	909	985	895	816	771	621	668	694	576	579	554	547	604	629	742	793	618	582	463	693	624	718	683	679	622	517
Simulated #294	81	284	493	497	803	917	766	764	918	826	773	930	1038	1007	961	896	1030	969	1172	950	969	1300	1157	1059	1095	1076	1406	1223	985	804	812	645	588	704	539	558	554	552	564	466	466	308	236	241	182	233	243	288	442
Simulated #295	129	323	498	643	732	980	1075	1246	1433	1081	1053	1061	1110	1269	1174	1041	1030	1005	1097	1033	999	1328	1216	1125	908	885	1024	798	769	689	645	614	545	560	419	349	481	516	372	426	266	268	336	306	286	303	306	298	165
Simulated #296	107	396	476	414	617	681	672	892	1076	802	1044	948	1089	927	1213	951	1012	930	851	1033	1197	1187	1348	1232	1293	1313	1323	933	698	878	885	985	648	640	555	404	389	355	310	424	390	353	309	243	203	284	346	375	281
Simulated #297	102	364	643	749	862	854	822	888	825	888	844	1095	1117	1186	1169	1196	1423	1485	1284	1266	1421	1191	910	886	893	1010	967	774	702	580	659	573	645	398	366	382	354	292	322	349	359	329	361	402	374	412	455	294	312
Simulated #298	201	385	418	512	602	640	681	727	627	789	1085	928	1068	1080	1305	1183	1282	1250	1140	1157	1241	954	1002	891	1188	927	961	1097	829	728	512	553	488	540	673	669	597	658	495	536	398	388	444	409	441	519	473	323	224
Simulated #299	73	174	304	699	603	631	602	596	794	852	1025	1227	1270	1150	1299	1107	1214	1115	1407	1096	1513	1473	1202	1214	1123	980	1031	990	787	765	731	1034	782	859	703	517	552	500	358	373	332	332	229	149	161	106	83	99	100
Simulated #300	105	288	569	716	828	671	559	788	856	852	933	1069	1106	1031	1070	1055	1225	1396	1085	1019	1234	1198	1253	1016	920	1084	811	788	741	767	749	960	874	817	676	755	428	464	601	415	299	394	414	325	207	226	134	166	122
Simulated #301	223	545	658	622	781	949	1000	1129	916	848	754	1008	1208	1011	927	965	1000	1114	1134	1016	1011	965	985	783	709	814	790	735	660	561	630	705	579	633	551	585	550	724	602	516	477	490	497	451	373	301	533	505	494
Simulated #302	79	175	252	324	520	726	718	1018	1329	1039	1199	1299	1299	1229	1444	1776	1417	1336	1256	1388	1268	1367	1323	1211	1002	932	1029	1057	899	764	674	565	432	400	348	330	283	255	311	307	227	204	181	152	167	151	215	266	117
Simulated #303	159	363	475	642	763	945	821	1086	1010	1087	956	995	1006	1035	939	866	1081	1271	1234	1360	1224	1313	1297	1120	1124	1184	1117	765	561	530	675	659	626	635	636	509	468	366	287	405	302	392	279	231	301	277	258	287	191
Simulated #304	167	470	404	420	538	923	828	1064	1170	927	908	1024	1126	1437	1312	980	1092	1079	1068	1055	1268	1226	1320	1164	1060	1122	859	771	770	840	870	742	677	643	693	527	371	295	251	263	286	265	335	420	340	281	297	185	111
Simulated #305	77	259	380	788	673	701	804	912	864	803	838	1063	1208	1300	1198	1214	1447	1575	1602	1361	1441	1318	1377	1068	906	971	910	1144	812	815	852	861	496	453	419	467	435	373	341	280	298	228	233	142	107	112	102	180	75
Simulated #306	145	286	270	364	328	411	402	467	709	799	1100	1210	1180	1304	1152	1196	1024	1265	1181	1468	1393	1534	1777	1434	1486	1148	1021	886	659	506	626	610	478	515	535	585	489	452	510	452	389	357	464	519	247	272	256	134	154
Simulated #307	146	511	447	552	567	509	546	804	881	1014	1008	1067	1044	1052	953	995	928	866	1027	863	1248	1284	1234	1136	1000	972	875	771	740	655	692	684	563	499	490	454	430	419	450	518	533	515	775	581	565	369	460	362	728
Simulated #308	98	268	262	406	616	801	726	687	825	834	1010	870	895	839	803	772	698	723	713	814	991	971	858	860	978	968	916	838	694	872	755	858	805	793	840	689	675	939	686	682	700	571	606	599	627	803	713	529	439
Simulated #309	49	290	477	453	515	726	620	850	805	664	781	969	959	1079	1221	1072	963	1078	1026	905	1267	1245	1447	1111	1168	899	854	1020	803	980	1015	1287	1072	758	746	547	524	561	454	484	463	272	437	377	231	314	194	115	137
Simulated #310	134	201	311	454	525	627	449	636	743	800	1117	1082	1035	1089	1291	1351	1235	1161	1082	1108	1048	869	888	753	755	637	761	661	612	728	651	562	669	871	814	632	534	545	670	702	569	566	654	585	643	604	678	606	384
Simulated #311	102	383	552	692	758	727	714	741	727	795	639	826	916	1009	1044	895	1016	855	943	1059	935	1259	1148	1061	1138	893	936	858	722	799	803	790	774	795	502	472	383	344	347	467	537	498	478	605	824	701	623	704	319
Simulated #312	301	374	429	532	602	812	833	848	846	948	930	1120	1088	1192	1234	1169	1197	1387	1322	1254	1181	1058	1137	928	690	703	638	700	653	579	539	470	572	633	453	545	413	278	368	463	453	465	364	430	471	435	574	556	502
Simulated #313	234	383	389	465	499	570	596	793	765	924	951	901	843	983	1004	932	1089	1085	1219	1190	1284	1397	1563	1396	1135	1080	1023	1082	956	1054	1025	646	676	637	565	581	504	566	571	403	362	379	322	245	251	201	167	181	129
Simulated #314	130	215	355	527	470	511	588	502	613	647	802	987	1037	1032	1187	988	1127	1002	917	852	1078	1021	843	1010	949	844	722	777	878	789	826	735	672	716	801	689	595	707	639	735	688	591	775	742	891	687	751	442	152
Simulated #315	79	303	511	683	728	651	980	924	1164	980	1142	1140	1004	1151	1326	1291	1236	1141	1111	1329	1354	1264	1150	803	790	798	809	946	879	754	691	778	789	593	430	508	445	530	536	339	241	333	269	230	278	289	250	163	117
Simulated #316	146	327	345	506	782	1074	1020	1041	1265	1242	1278	1521	1220	1115	1331	1416	1288	1344	1259	1091	1144	1083	918	839	975	926	1054	1031	774	660	582	527	413	460	442	370	373	393	421	310	272	292	287	207	202	201	216	163	136
Simulated #317	163	351	455	543	939	831	885	1060	1208	814	764	1125	1162	1023	1316	1210	1177	949	1086	1147	1153	1121	987	771	653	706	751	716	794	791	720	565	513	391	331	328	274	325	343	531	584	600	669	627	354	567	799	515	403
Simulated #318	219	275	412	661	770	723	680	966	1168	1222	972	1290	1072	1035	1243	1194	1140	1043	1393	1499	1556	1552	1458	1346	1165	1121	853	739	702	746	660	558	546	383	394	400	319	284	426	391	247	184	225	235	230	274	123	202	52
Simulated #319	54	156	188	301	476	482	499	526	752	813	970	1099	1066	1110	1164	1390	1251	1075	1133	1217	1312	1616	1320	1069	1082	1261	1248	1162	838	855	629	736	693	517	502	551	568	449	447	549	492	366	334	353	406	444	347	170	133
Simulated #320	53	286	339	358	613	589	640	764	1186	1137	1071	1119	1248	1392	1658	1487	1263	1684	1498	1516	1202	1393	1190	1123	1326	915	913	701	971	825	719	691	602	422	460	445	478	422	356	267	279	137	146	99	115	72	69	57	34
Simulated #321	132	272	353	486	497	524	579	687	680	788	721	805	836	870	1036	1032	1102	1137	1211	1229	1336	1462	1534	1197	1239	1089	1280	1105	861	909	795	792	789	729	733	555	492	396	313	368	368	310	385	300	300	295	327	444	398
Simulated #322	124	261	257	358	321	393	408	647	649	786	811	1108	1135	936	1037	975	1052	1164	1260	1075	1007	1140	1163	932	905	861	828	745	830	822	774	596	609	730	615	631	612	582	485	550	518	674	597	643	585	609	632	654	508
Simulated #323	56	234	214	563	455	615	612	601	600	756	726	704	683	1062	995	967	847	946	1292	996	1060	1007	1119	953	1025	1075	1242	1127	922	902	826	1045	628	608	623	728	691	683	585	723	759	578	672	448	592	497	543	222	249
Simulated #324	211	472	554	739	1077	1280	1259	1263	1279	1330	1092	1117	1163	1104	1075	1133	1271	1091	1017	916	1083	1082	890	744	966	949	876	727	757	912	533	517	424	465	620	539	383	286	263	384	308	225	239	189	200	227	286	390	306
Simulated #325	34	240	392	559	595	623	779	829	931	986	1041	932	1151	1123	1135	835	1118	1137	1300	1299	1258	849	941	844	1079	1079	953	789	666	891	888	809	566	545	562	541	591	465	516	493	401	465	516	383	335	317	408	380	397
Simulated #326	54	191	313	404	482	592	661	748	738	799	854	970	906	867	987	854	955	997	1181	1213	1021	1081	1217	996	950	1059	1070	952	842	951	1036	982	831	822	763	605	495	543	596	519	545	512	514	492	440	455	383	370	397
Simulated #327	194	401	544	791	955	923	867	962	1175	1127	1066	1073	1414	1367	1458	1159	1092	991	1214	1200	1104	1055	1158	1240	910	880	779	831	744	683	621	620	642	790	475	338	333	233	191	199	241	373	343	248	359	217	323	277	155
Simulated #328	91	213	367	531	633	484	640	822	857	919	1005	1042	772	833	1134	1367	1369	1278	1232	1203	1487	1470	1154	1227	1211	844	717	874	774	656	758	986	761	587	649	501	547	562	529	604	629	489	473	357	265	126	112	79	24
Simulated #329	108	369	671	523	743	734	769	1015	1137	1111	918	971	1109	1212	1273	1064	1233	1179	1290	1124	1272	1137	896	966	833	906	975	1009	949	902	927	695	513	473	417	462	352	361	399	467	423	328	322	341	227	233	250	224	227
Simulated #330	68	178	315	513	514	604	648	637	665	878	666	906	862	816	1049	1206	1223	1241	1370	1272	1306	1070	1158	1126	1072	1133	829	880	670	933	756	651	665	570	568	554	576	679	878	756	505	452	498	353	345	433	357	332	372
Simulated #331	46	165	241	314	443	528	510	682	728	744	1156	934	1106	1114	1063	1195	1285	1441	1414	1537	1807	1458	1412	1312	1170	1288	961	920	818	824	634	760	555	520	535	510	530	456	492	469	389	282	236	238	259	232	200	90	89
Simulated #332	201	367	404	449	647	675	854	782	827	958	971	1202	1158	1298	1140	995	1204	1183	1094	1074	1118	1192	1133	1004	1016	1012	922	954	811	771	632	613	582	588	547	478	435	521	585	432	464	519	439	378	458	306	270	235	150
Simulated #333	71	193	272	251	445	551	600	748	671	690	685	815	824	939	1165	1116	1149	1045	1149	1104	1621	1732	1413	1140	1200	1281	1255	1150	993	967	811	685	707	677	545	520	423	341	447	394	522	507	474	425	371	354	292	205	237
Simulated #334	207	493	610	753	674	695	501	592	726	848	1086	1282	1347	1234	1424	1315	1111	1194	1359	1364	1357	1378	1189	1001	874	910	714	697	759	734	597	678	578	471	426	338	410	351	381	474	539	477	387	312	324	310	319	192	117
Simulated #335	77	249	288	331	499	658	668	691	848	808	762	662	672	840	935	927	1065	1059	1221	1430	1343	1459	1563	1349	1071	1159	1104	1152	994	1011	955	757	583	664	591	530	584	618	532	541	520	343	318	355	389	265	291	282	196
Simulated #336	87	302	502	534	501	627	616	885	1001	894	847	1103	1011	938	1025	1070	1260	1259	1211	1083	1443	1397	1547	1021	1150	1087	954	771	664	733	679	774	715	641	591	607	503	505	398	471	455	464	418	251	286	273	261	144	149
Simulated #337	83	232	478	717	818	874	869	923	1087	1234	1033	1021	903	1126	1331	1226	1403	1435	1431	1432	1389	1292	1137	1015	963	1009	926	742	749	522	638	559	571	456	544	493	456	375	376	366	321	274	281	315	220	177	157	190	141
Simulated #338	63	270	441	474	640	739	749	908	935	870	853	689	780	773	954	938	1191	1234	1145	1091	1171	1303	1137	1020	1170	1192	933	780	751	986	958	866	653	625	623	549	502	461	579	494	418	491	493	516	411	442	391	322	228
Simulated #339	103	198	312	396	536	701	556	581	702	770	1091	936	870	800	830	819	946	868	846	837	737	721	1026	994	901	754	739	775	861	704	613	629	508	522	517	567	478	641	599	698	855	863	1270	966	955	891	846	723	538
Simulated #340	173	276	358	442	542	468	601	748	658	790	796	940	981	1171	1260	848	1177	1094	957	980	1160	1331	1279	1264	1119	952	1082	927	713	741	890	643	562	645	748	766	609	648	578	492	657	506	547	448	450	358	333	298	157
Simulated #341	225	324	451	452	605	656	589	670	811	662	582	687	832	887	829	866	927	774	987	926	865	1070	1086	880	857	650	519	479	366	476	458	487	779	634	635	964	854	765	674	640	686	847	872	833	1071	866	1042	916	628
Simulated #342	171	301	486	681	640	701	727	1174	1002	1104	1052	1077	1177	1016	1085	945	1123	1047	1151	940	1199	1319	1656	1415	1348	1312	1131	856	664	682	710	646	606	686	666	438	475	498	436	390	292	168	273	176	159	160	202	95	55
Simulated #343	130	159	395	497	596	563	788	1125	1001	947	908	1022	1115	1123	1022	828	1153	1333	1087	1057	1311	1377	1553	1493	906	785	887	874	925	847	751	484	571	476	360	381	397	394	394	397	325	367	522	547	488	324	440	511	310
Simulated #344	129	455	552	745	791	654	701	715	862	873	899	1040	1205	1458	1334	1092	1050	1293	1303	1469	1314	1411	1425	1212	1178	946	803	963	744	790	561	530	486	483	463	395	300	287	321	426	387	184	257	297	238	212	381	183	180
Simulated #345	90	348	643	516	558	757	686	686	816	947	783	867	721	895	1048	985	1230	1061	997	1112	1119	899	1013	918	727	668	719	523	473	419	465	555	417	521	514	636	617	505	541	619	698	732	694	751	889	903	1107	806	532
Simulated #346	160	353	452	547	686	637	477	738	645	614	713	884	966	1037	1057	880	838	987	1104	1169	1265	1193	1378	1214	1069	1104	1097	823	879	1024	908	788	715	677	710	746	616	488	426	372	354	330	315	438	513	354	351	384	352
Simulated #347	134	391	478	802	776	707	770	772	907	986	1024	949	1178	1318	1077	1228	1133	1227	1218	1356	1331	1250	1198	1102	1034	1105	915	780	856	809	783	775	477	545	341	301	331	417	551	446	474	359	431	264	231	213	173	159	164
Simulated #348	130	299	380	471	647	598	550	693	834	1006	1008	927	746	1149	1060	886	1219	1104	1111	1223	1447	1602	1346	1150	1217	1172	1051	938	726	826	719	713	539	568	614	557	480	374	340	388	433	282	306	389	503	437	342	370	156
Simulated #349	143	348	678	977	1002	1304	1064	1001	988	1601	1452	1293	1166	1270	1235	1213	1289	1761	1977	1555	1435	1189	885	853	838	729	550	631	560	579	472	408	478	329	270	293	269	296	225	201	227	279	191	221	116	195	128	74	29
Simulated #350	94	285	348	508	678	790	685	832	893	1012	1090	1216	1095	1266	1362	1283	1170	1517	1610	1412	1661	1645	1467	1260	1249	918	905	801	702	699	599	572	506	335	379	538	331	229	433	361	302	174	277	230	230	128	70	101	54
Simulated #351	102	203	363	509	558	658	675	701	825	858	828	832	798	858	857	876	881	948	1163	1085	1171	1187	1223	1144	1250	1101	932	776	849	775	767	853	616	663	603	621	540	570	537	549	498	513	562	600	544	559	520	432	347
Simulated #352	94	226	379	510	559	745	768	678	808	904	960	1143	1156	1466	1331	1467	1797	1341	1579	1429	1430	1283	1198	921	788	840	707	920	770	769	563	592	474	542	503	448	491	452	325	271	289	165	167	188	184	208	307	300	341
Simulated #353	65	213	292	574	715	717	633	706	751	605	582	815	856	925	994	962	953	985	1166	1161	1086	1056	1456	1222	1018	960	782	749	678	632	555	649	684	574	654	695	632	790	644	641	526	421	631	570	628	539	531	424	549
Simulated #354	170	312	413	626	621	563	582	640	898	1129	949	1022	965	938	1026	1051	1361	1551	1475	1396	1608	1591	1591	1207	927	951	931	817	686	563	570	622	594	532	500	452	425	464	376	370	409	291	358	282	267	220	250	326	260
Simulated #355	88	274	328	486	545	450	610	605	588	597	540	837	815	994	1071	761	834	849	936	1002	1015	1128	1169	1072	969	879	782	843	793	859	967	927	783	839	688	673	451	544	568	572	617	567	588	632	963	875	921	724	289
Simulated #356	88	189	304	489	546	594	647	754	1089	969	1008	1102	1265	1407	1452	1245	1310	1377	1593	1189	1391	1311	1094	879	906	803	751	757	814	819	776	793	612	581	537	430	525	452	423	372	270	253	308	210	355	239	178	295	333
Simulated #357	180	588	526	538	987	1013	919	1246	1114	1254	1318	1176	1132	1057	1380	1525	1429	1285	1620	1373	1421	1262	1016	812	1051	1054	1056	758	576	513	484	523	480	507	464	488	495	319	297	290	191	76	82	130	122	31	54	19	35
Simulated #358	113	314	596	701	624	905	719	841	961	918	895	1028	962	1022	1110	1003	1141	1244	1255	1258	1395	1487	1662	1388	1010	928	739	943	727	706	551	650	662	486	565	469	410	443	399	472	344	379	352	435	298	190	173	223	118
Simulated #359	107	279	476	573	834	1115	1139	1166	1220	1203	1057	1331	1343	1350	1204	1170	1462	1599	1470	1431	1771	1769	1393	1452	1107	996	695	537	562	488	500	328	361	273	250	363	233	280	241	195	180	167	226	205	170	39	38	0	0
Simulated #360	82	201	209	325	473	606	492	660	854	1101	1238	1229	935	1054	926	1066	1192	1362	1367	1323	1315	1333	1304	1124	1388	1162	997	953	694	854	798	905	807	691	515	463	515	565	453	419	400	265	172	214	175	217	210	250	308
Simulated #361	78	359	439	567	810	715	916	1055	1316	1216	1161	1232	1363	1296	1507	1462	1358	1422	1176	988	1167	1071	978	859	937	771	705	660	579	713	879	675	496	571	581	455	413	495	504	461	417	477	385	253	279	90	30	11	0
Simulated #362	165	503	771	706	851	705	680	742	892	926	731	1085	1151	1131	1091	1080	1282	1294	1296	1506	1419	1223	1418	1081	983	833	923	826	708	921	684	564	479	640	474	548	406	386	356	312	333	316	443	315	263	216	239	160	98
Simulated #363	100	194	331	575	708	749	670	850	803	937	1029	1156	1006	1342	1219	1003	1095	1109	1258	1413	1399	1439	1350	1192	984	862	845	849	544	633	620	713	717	606	511	586	594	503	425	460	392	364	317	295	330	281	242	244	239
Simulated #364	135	364	573	574	527	789	730	806	1062	1248	1159	1303	1438	1357	1367	1324	1488	1445	1492	1672	1766	1606	1628	1169	1193	939	1041	748	581	586	541	442	358	312	312	277	225	229	218	180	145	119	129	136	165	131	117	75	35
Simulated #365	162	390	479	391	351	383	446	424	443	554	607	707	748	771	896	926	870	976	1410	1312	1646	1913	1969	1404	1176	1173	1128	1137	943	752	843	760	778	885	846	604	516	524	524	415	348	415	451	352	371	220	267	288	276
Simulated #366	46	235	363	543	659	830	900	1000	1061	909	851	1106	1222	1245	1102	916	1000	1068	826	1029	1045	1059	1023	876	784	733	1031	904	1111	1034	798	725	707	708	887	615	400	496	546	605	660	599	462	363	232	200	193	247	246
Simulated #367	91	258	438	572	704	817	888	1118	1122	1320	1155	1422	1103	1138	1240	1155	1186	1183	1275	1341	1412	1504	1270	1099	1083	1025	821	770	725	682	556	639	503	586	485	459	498	280	237	280	236	265	193	181	211	229	185	134	134
Simulated #368	236	285	418	466	449	520	545	628	665	649	700	882	1123	937	891	1002	1276	1068	950	1156	1065	1464	1416	1171	1310	898	890	915	751	762	531	524	503	734	915	685	561	658	629	649	479	563	538	415	458	490	459	358	349
Simulated #369	95	259	332	366	471	594	587	737	763	695	804	732	802	848	927	858	974	890	1039	1203	1244	1085	1241	1164	916	982	740	904	815	790	892	837	608	697	850	797	709	777	596	692	564	531	692	685	761	647	421	341	223
Simulated #370	124	320	326	431	562	557	497	481	641	830	884	848	1199	1046	1032	955	946	1109	1325	1572	1672	1635	1407	1304	1411	1291	1217	1195	1157	1088	943	888	696	627	447	486	438	449	348	364	314	208	316	180	115	99	127	113	57
Simulated #371	116	323	330	276	511	698	771	781	920	738	703	663	714	743	855	812	1112	1196	999	931	844	906	850	696	855	782	855	775	685	916	952	845	713	615	723	927	730	710	756	860	881	719	672	533	700	719	773	635	283
Simulated #372	162	442	659	644	783	860	771	881	880	806	776	789	911	807	801	779	862	829	905	847	901	1014	1072	885	870	882	800	967	774	858	817	944	899	1014	923	838	626	470	417	572	651	590	691	446	444	468	457	434	194
Simulated #373	50	272	416	457	748	810	849	763	942	1134	919	918	1205	1221	1333	1121	1198	1343	1294	1117	1207	1248	1309	1351	1235	1130	827	867	850	717	829	643	544	598	586	485	402	418	452	448	333	238	316	194	190	159	172	141	184
Simulated #374	56	195	199	321	464	604	680	850	785	766	730	859	740	843	1050	1083	1280	1113	1283	1009	976	1057	926	991	1114	829	1050	813	799	821	886	778	694	724	785	577	475	575	604	738	770	677	655	533	664	542	696	356	279
Simulated #375	127	442	443	521	528	547	440	450	583	615	738	925	838	798	1102	902	1009	1081	1416	1131	1470	1692	1696	1362	1383	1604	951	956	757	629	539	647	419	326	470	466	461	686	560	426	487	423	431	379	712	497	466	305	274
Simulated #376	129	284	477	581	611	775	838	957	929	1081	1252	1206	1197	1287	1398	1272	1420	1592	1877	1798	1551	1494	1249	919	968	898	825	703	604	554	550	584	480	526	446	435	344	456	364	254	224	233	218	173	120	47	64	87	17
Simulated #377	75	248	324	451	428	457	554	851	646	591	734	926	830	1151	1436	1249	1223	1535	1600	1628	1442	1620	1623	1584	1139	1015	971	798	818	909	890	821	539	487	536	571	426	361	423	422	541	291	292	326	290	83	58	55	39
Simulated #378	94	357	477	521	447	559	612	767	709	1024	907	923	927	1084	1250	1443	1532	1668	1566	1586	1809	1642	1348	1206	987	1033	948	820	641	618	552	557	461	536	555	547	439	468	359	348	313	353	285	320	295	194	163	50	25
Simulated #379	133	406	530	612	637	528	615	840	853	825	794	831	859	1076	1085	925	1071	1185	1140	1280	1414	1391	1226	1002	1018	908	879	966	803	851	967	702	758	633	589	350	315	333	393	471	431	457	455	415	344	434	482	601	288
Simulated #380	101	305	394	567	748	800	749	797	1078	1146	970	1222	1171	1363	1336	1068	1291	1292	1483	1698	1647	1477	1117	1256	1131	902	889	620	615	680	563	613	539	495	402	410	408	444	312	264	190	158	206	239	215	192	226	192	173
Simulated #381	101	361	617	617	752	722	597	948	960	900	960	1050	1094	1036	1163	1198	1262	1244	1306	1118	1036	1059	992	974	866	909	935	768	837	917	782	700	654	780	685	631	477	424	506	482	336	259	481	495	310	296	207	251	209
Simulated #382	97	251	387	438	492	652	644	822	994	1034	980	999	1285	1197	1236	1150	1151	1178	1111	1129	1282	1180	968	884	1006	888	1027	1024	981	778	802	694	768	710	694	601	561	432	461	450	508	396	409	329	235	208	188	210	339
Simulated #383	80	229	421	515	655	864	900	861	979	778	779	1072	895	998	1135	978	1054	1024	984	915	1335	1302	1238	1100	935	1150	911	703	622	737	660	751	644	581	646	470	429	394	387	360	473	427	438	583	535	529	530	527	423
Simulated #384	164	301	265	444	753	859	802	950	1024	1010	1300	1094	1008	1136	1233	1113	994	1274	1335	1162	1097	1324	984	811	779	825	865	896	792	813	715	816	745	917	741	719	457	600	327	345	549	351	301	288	351	256	213	101	67
Simulated #385	81	261	364	384	399	576	677	712	906	722	836	883	852	955	1050	964	1042	1148	1074	916	1118	1181	1498	1009	974	961	1098	1126	842	1045	878	789	693	659	611	478	478	545	503	571	379	384	367	420	448	279	356	378	713
Simulated #386	300	815	769	806	1009	960	1060	967	1443	1479	1568	1886	1539	1424	1373	1427	1394	1329	2067	1521	1219	961	1023	758	788	532	526	401	359	311	270	369	288	335	338	243	227	294	232	177	165	179	222	292	311	159	80	89	46
Simulated #387	160	229	464	599	653	816	876	794	927	908	899	1134	1213	1157	1342	1241	1319	1251	1314	1146	1210	1141	1055	982	911	797	629	783	771	692	693	651	690	730	599	572	583	618	490	550	491	450	310	219	282	216	195	129	167
Simulated #388	144	326	470	619	580	461	639	815	873	918	947	996	905	1050	895	833	823	1099	1115	1505	1764	1769	1939	1451	1260	1227	1192	1009	850	829	631	771	690	474	507	364	329	360	439	348	229	233	272	255	316	277	155	193	128
Simulated #389	203	360	420	610	593	668	749	947	1034	914	925	835	859	1006	1081	1152	1258	1283	1470	1454	1304	1069	1058	1136	964	922	890	772	746	856	858	630	599	687	806	607	533	626	579	459	381	405	422	258	200	216	168	199	117
Simulated #390	185	392	521	774	668	696	718	969	1277	977	1148	1748	1286	1283	1308	1204	1263	1246	1021	1133	1252	1186	1010	795	804	648	714	753	689	604	768	673	423	492	551	668	478	426	371	332	403	348	312	248	337	418	355	245	204
Simulated #391	90	310	406	636	1043	784	707	699	841	961	856	961	977	998	992	908	902	1124	1241	1259	1216	1080	983	1107	1217	1066	915	909	786	1035	733	809	600	692	667	557	589	604	498	497	501	348	286	319	264	221	256	298	289
Simulated #392	106	379	443	422	651	714	693	667	768	740	807	1025	1085	1150	998	1108	1239	1170	1314	1365	1408	1239	1225	1051	1052	1053	1160	1253	1027	791	800	737	518	579	605	550	449	523	446	362	243	279	371	364	327	331	250	174	205
Simulated #393	106	155	339	617	564	638	644	885	1039	1038	1064	1178	1166	1209	1249	1288	1461	1517	1523	1618	1376	1001	1060	1130	1166	936	657	706	637	565	526	462	438	599	501	678	504	419	472	404	398	312	369	254	268	269	313	167	124
Simulated #394	40	122	289	439	434	600	628	633	626	879	814	1005	1031	1195	1131	966	1105	1327	1274	1135	1199	1348	1475	1220	1009	1013	920	1162	914	1049	837	783	829	700	644	534	518	464	506	412	485	495	636	387	327	181	217	218	112
Simulated #395	41	216	354	610	786	891	804	896	907	814	1049	1074	974	1058	1153	1178	1432	1428	1475	1252	1214	1331	1449	1047	1078	1037	989	740	742	744	728	706	656	667	654	600	484	427	324	334	298	180	264	322	164	249	181	153	78
Simulated #396	133	247	380	395	481	405	392	500	463	630	655	718	659	789	680	805	1133	1025	985	777	887	839	1034	884	867	825	922	928	839	910	957	762	678	712	858	851	769	683	650	695	630	554	616	604	705	708	771	743	853
Simulated #397	79	177	240	459	521	684	668	599	632	618	708	886	991	1187	1109	1075	1136	1286	1249	961	1309	1266	859	826	835	806	974	859	1028	1015	950	949	968	851	642	603	561	723	610	681	656	459	498	523	471	294	295	320	112
Simulated #398	137	428	450	505	758	946	1153	1123	1047	1130	1083	1180	1069	1116	1244	1298	1454	1420	1473	1346	1429	1305	1252	1296	1068	913	722	642	679	779	679	572	531	425	423	337	384	353	294	210	306	326	212	199	182	162	142	68	9
Simulated #399	164	284	364	385	522	712	859	1075	1007	1146	1040	1044	1466	1424	1299	1153	1290	1380	1410	1334	1486	1401	1370	1287	1089	961	903	982	864	630	549	576	638	767	542	364	258	310	315	268	266	189	185	210	182	274	105	19	0
Simulated #400	94	368	503	868	889	881	901	1076	1044	1228	1348	1285	1266	1222	1140	1136	1065	1199	1323	1374	1145	1142	1257	867	818	1036	836	910	801	738	683	523	463	425	466	422	395	401	328	301	229	242	192	221	223	306	223	223	152
Simulated #401	155	458	586	640	877	878	910	850	1012	1055	898	911	1008	1122	1070	977	1053	1249	1191	1089	1553	1464	1461	1045	984	1042	999	969	896	836	708	639	513	537	518	480	417	361	425	485	274	240	376	201	235	152	202	109	131
Simulated #402	117	260	392	430	639	667	674	832	888	872	779	844	960	997	925	924	1182	1204	1241	1202	1304	1346	1091	1024	999	910	1051	1125	1277	1080	992	776	555	710	539	577	498	443	545	587	587	427	369	332	209	192	251	175	203
Simulated #403	83	309	380	495	544	518	534	586	681	905	1107	962	1025	1023	1104	964	718	847	1068	991	1114	1076	1186	775	813	1063	1082	838	731	897	708	785	747	709	729	983	737	734	724	588	581	421	365	372	420	485	667	510	198
Simulated #404	128	342	565	587	782	877	794	751	775	847	1031	1206	1360	1097	988	1088	1334	1189	1146	1273	1189	1104	1157	853	873	709	727	778	719	636	605	669	817	685	743	565	495	472	513	480	509	532	425	324	392	304	427	197	116
Simulated #405	65	209	338	410	621	720	631	680	729	805	775	819	1034	1232	1519	1174	1550	1240	1415	1322	1468	1404	1404	930	903	1092	987	1053	706	878	903	735	636	761	831	758	490	515	481	464	275	196	162	189	203	144	171	147	88
Simulated #406	95	252	405	407	595	651	665	717	792	855	596	869	1035	1052	1160	1089	1203	1242	1527	1295	1192	1188	1463	1251	1129	973	1102	908	761	680	569	444	445	479	376	413	449	450	666	512	447	423	577	621	583	438	530	483	210
Simulated #407	178	343	453	479	614	818	957	1087	1097	980	927	1021	1157	1076	1172	1299	1391	1653	1695	1405	1518	1279	1236	1176	973	971	1041	942	861	820	581	460	407	663	476	560	538	510	228	233	205	262	245	118	79	48	23	40	24
Simulated #408	113	262	397	440	492	879	771	762	904	797	949	1110	959	1109	905	911	1123	1240	1476	1351	1461	1556	1453	1159	1114	987	1066	1077	898	750	723	689	494	424	424	449	406	447	470	517	393	421	480	351	259	232	261	162	80
Simulated #409	96	197	403	582	671	721	850	1052	1016	1085	873	921	1063	1169	1179	1430	1321	1314	1630	1533	1354	1230	1483	1358	1060	1097	1045	944	792	902	839	654	543	500	416	472	364	205	260	235	203	157	177	183	204	158	166	118	61
Simulated #410	131	452	749	683	815	1039	1032	1305	1285	1175	1144	1173	1199	1143	1070	1020	1225	1175	1217	995	976	1190	1114	725	835	747	674	693	730	664	816	623	540	341	411	604	443	439	410	352	275	310	341	471	424	422	295	183	85
Simulated #411	134	264	355	547	562	597	846	732	825	1001	856	838	968	1144	825	766	778	896	932	1071	911	1051	1078	938	1002	963	978	1056	940	1096	924	829	661	781	873	668	682	699	694	625	638	508	401	400	369	405	507	273	222
Simulated #412	67	269	258	381	496	377	560	973	898	903	866	798	840	863	884	874	905	766	1011	1097	1240	1358	1574	1275	1094	962	958	746	656	526	550	537	484	542	714	657	447	365	389	351	447	550	683	769	826	763	736	893	621
Simulated #413	157	322	322	493	516	527	533	736	804	1081	970	1071	1128	1167	1486	1494	1346	1310	1179	1293	1200	1280	1190	824	741	751	797	579	540	521	704	696	578	724	599	565	609	474	384	434	409	408	439	409	360	499	408	465	415
Simulated #414	110	367	493	644	751	788	986	1097	999	1192	1194	1230	1040	1199	1267	1174	1276	1223	1182	1448	1262	1484	1384	1059	869	721	845	1019	739	674	686	551	417	479	406	393	328	357	321	293	313	255	251	308	238	220	261	168	167
Simulated #415	364	317	497	669	766	982	974	958	1150	1170	1111	1110	1167	1310	1424	1261	1399	1472	1314	1196	1151	1180	1129	957	963	782	777	731	605	520	543	456	415	438	446	416	459	370	313	331	399	223	227	269	277	262	200	173	292
Simulated #416	121	334	568	861	893	1004	992	935	993	1138	954	932	1015	1211	1082	1087	1161	1061	1012	897	768	705	601	648	718	817	902	703	927	1241	1173	915	712	772	737	712	653	554	555	497	442	633	517	403	301	162	190	110	29
Simulated #417	47	135	205	372	534	690	745	1004	1150	1066	1046	1029	1323	1456	1504	1571	1493	1664	1389	1223	1398	1511	1375	1184	1090	841	707	740	589	507	638	625	618	520	541	545	356	388	378	354	299	256	214	221	145	210	180	132	101
Simulated #418	72	192	394	562	708	823	730	763	1122	1036	1041	1231	1570	1813	1395	1246	1346	1250	1178	1191	1186	1018	1034	885	853	743	875	808	895	804	540	604	515	454	463	532	537	599	514	566	479	448	318	217	156	229	205	101	69
Simulated #419	72	286	426	620	891	849	1036	878	1268	1363	1148	1122	1125	1301	1248	953	1150	1033	1053	1191	1052	1136	1060	1020	1029	751	901	913	890	688	794	668	586	500	485	479	375	378	417	373	249	286	416	330	296	308	181	381	265
Simulated #420	88	392	378	419	455	428	486	493	743	850	1013	1080	828	911	1230	1491	1377	1374	1361	1103	1068	1319	1425	1142	1000	893	1091	1114	942	895	752	732	585	716	559	411	402	486	387	416	467	364	415	409	400	276	356	307	306
Simulated #421	175	352	461	450	471	513	516	691	670	846	793	981	747	868	734	770	893	924	935	902	992	992	745	708	684	702	882	761	679	667	816	778	689	873	736	666	751	807	900	744	783	758	782	804	773	625	841	812	595
Simulated #422	159	271	297	692	671	883	740	773	854	1072	1091	1346	1489	1689	1420	1500	1614	1300	1384	1114	1035	1083	910	821	850	804	744	805	824	703	804	775	716	585	540	489	388	451	477	508	261	251	238	230	224	195	118	70	45
Simulated #423	165	437	417	489	806	778	1014	1408	1449	1232	1006	1186	1259	1186	1527	1346	1198	1245	1274	1153	1030	960	1006	916	702	768	652	859	874	922	797	469	544	503	522	593	415	325	353	412	417	300	302	222	180	106	119	183	167
Simulated #424	231	397	615	873	913	893	815	920	984	916	873	1005	1237	1203	1154	1275	1491	1427	1464	1544	1390	1367	1520	1143	1121	941	787	682	537	569	582	437	435	583	560	420	366	392	336	307	314	174	234	235	147	158	116	88	60
Simulated #425	135	342	457	616	915	1334	1300	1240	1206	1117	1067	1281	1280	1280	1108	924	1137	1320	1399	1286	1305	1397	1460	1031	844	757	836	907	590	598	584	688	557	392	421	328	298	320	297	323	217	177	328	213	157	148	186	155	72
Simulated #426	133	361	383	526	655	808	893	946	917	1022	912	1076	1008	1177	1070	933	1178	1221	1177	1077	1162	1264	1306	1027	988	966	852	733	718	760	709	735	578	590	577	601	488	556	473	492	571	416	413	393	408	244	360	203	169
Simulated #427	69	185	329	401	568	595	655	674	836	778	665	858	917	950	940	908	995	1249	1277	1244	1049	967	1071	922	908	743	696	605	470	505	601	846	616	592	586	544	462	549	673	808	743	488	609	791	924	864	1007	664	419
Simulated #428	79	222	469	689	633	738	1003	1196	1106	948	1086	1065	1129	1159	1192	1202	1345	1263	1449	1390	1508	1856	1592	1179	812	884	766	591	736	695	547	513	454	440	518	381	521	366	296	290	188	193	219	259	196	149	296	285	65
Simulated #429	163	376	618	770	851	871	1050	1094	1188	1147	836	769	942	1043	1188	932	1190	1079	1422	1382	1282	1318	1345	917	874	812	751	746	642	623	622	542	537	596	463	542	491	371	425	311	314	345	300	383	513	382	392	203	189
Simulated #430	100	357	509	659	530	627	520	708	882	1000	842	747	1045	908	1024	834	952	821	878	1099	1250	1324	1399	993	1098	1381	1356	1186	921	1115	770	731	686	830	746	643	445	373	464	519	522	340	279	245	401	207	397	358	261
Simulated #431	115	243	331	388	446	508	475	743	898	760	1026	1418	1154	1192	1377	1145	1050	1212	1118	1037	1176	1044	968	826	853	862	909	816	584	947	1020	877	630	551	624	539	477	559	660	557	600	450	451	461	387	415	339	394	390
Simulated #432	134	264	332	414	527	665	766	1179	1122	1097	1004	972	1073	1176	1201	1213	1573	1529	1621	1550	1335	1244	1324	1264	912	762	907	899	725	812	885	731	516	514	569	562	510	421	407	321	233	174	125	114	132	198	101	171	68
Simulated #433	62	172	311	524	503	647	732	787	878	918	950	934	919	1176	1198	1150	1262	1214	1408	1296	1490	1364	1305	1293	1196	1048	896	1013	803	744	780	739	590	582	529	547	592	533	396	363	378	288	215	235	363	376	335	173	56
Simulated #434	103	286	533	598	760	905	891	1043	1025	998	966	1222	1263	1165	1289	1446	1308	1183	1110	976	951	961	738	646	650	606	632	959	642	394	441	459	384	404	276	381	369	406	510	590	545	458	637	519	746	899	725	709	451
Simulated #435	199	468	630	658	817	710	700	873	934	1070	846	961	952	1198	1148	1196	1269	1154	1313	1094	1403	1472	1244	923	1044	1098	974	1024	883	816	807	837	838	692	771	601	350	330	246	199	187	158	148	252	233	141	177	148	79
Simulated #436	116	315	405	449	416	692	807	1011	883	853	954	1115	1121	1268	1175	1360	1294	1267	1212	1303	1437	1133	1208	1044	950	1084	1121	868	918	702	589	568	459	665	557	635	440	364	387	351	298	305	402	358	252	222	312	312	146
Simulated #437	165	324	420	633	716	777	685	782	1004	1255	1009	1437	1191	1267	1367	1356	1334	1379	1303	1257	1564	1647	1237	1261	1177	1020	1036	937	766	635	614	531	422	410	333	300	277	301	291	265	159	175	235	182	207	147	144	193	170
Simulated #438	107	238	373	342	445	545	498	678	627	695	806	964	804	656	945	941	1034	1069	1019	1141	1201	1115	1064	979	1024	813	725	777	744	1012	718	617	611	775	989	968	777	674	696	694	556	574	627	627	593	565	461	577	446
Simulated #439	97	199	201	388	731	1007	1009	961	863	1061	1279	1183	1170	1228	1359	1221	1247	1250	1205	1231	1359	1478	1182	946	989	736	658	979	828	910	754	829	848	704	421	406	251	252	267	272	362	180	223	236	260	289	252	312	226
Simulated #440	45	171	222	261	403	324	439	392	588	754	776	983	1049	1087	1596	1475	1722	1730	1746	1598	1389	1354	1237	1225	1121	799	874	587	664	622	738	623	543	634	557	408	427	546	603	773	753	499	546	351	339	272	224	86	42
Simulated #441	218	328	436	537	694	927	788	826	919	1122	1165	1052	1087	1213	1115	1081	1169	900	909	788	901	973	1047	867	1040	1003	834	877	882	723	683	762	734	773	741	638	544	602	625	522	334	254	262	291	342	307	367	313	310
Simulated #442	233	518	586	544	580	665	691	838	1074	1006	926	1210	1243	1335	1262	1302	1333	1227	1302	1316	1481	1515	1405	1224	1034	842	653	698	789	569	593	463	633	477	493	510	439	296	312	272	245	221	269	293	361	280	156	289	229
Simulated #443	171	289	325	468	524	722	705	1089	1034	1031	829	1010	1000	1001	1140	1128	1009	1336	1276	1352	1591	1527	1264	1005	964	865	925	983	854	727	837	567	413	500	462	625	463	321	395	409	404	293	320	407	318	313	431	220	220
Simulated #444	168	403	410	559	664	565	538	630	831	888	896	1009	1129	1205	1031	1054	1200	1165	1176	1090	1132	1256	1059	1091	915	766	914	998	929	890	960	825	731	819	713	587	445	579	614	498	600	488	370	346	320	279	209	149	161
Simulated #445	32	217	263	402	437	426	577	671	745	881	736	788	1070	923	895	902	1258	1240	1108	1006	1118	1432	1385	1386	1290	1113	1081	1403	1038	958	874	629	610	702	805	503	606	608	566	507	445	372	405	323	236	168	184	275	311
Simulated #446	55	244	299	367	766	1086	937	690	817	865	878	888	1054	1275	1353	1296	1399	1253	1359	1137	1134	1158	1088	1085	1239	1341	1048	830	719	776	852	652	471	548	489	507	281	322	380	393	396	325	442	516	377	418	195	162	154
Simulated #447	80	277	453	680	962	1085	915	1032	1066	1095	1082	1263	1141	1243	1315	1270	1462	1261	1316	1246	1382	1317	1196	882	808	766	838	825	946	706	586	563	535	629	519	428	420	357	290	271	250	166	145	150	181	174	214	148	228
Simulated #448	34	187	219	448	672	882	944	804	1010	1079	1003	1065	1203	1384	1325	1155	1607	1613	1598	1325	1490	1309	1320	1037	995	1042	1031	1063	564	566	612	404	437	388	381	264	270	290	305	408	434	482	275	333	344	361	120	176	90
Simulated #449	106	288	512	683	819	827	795	739	678	743	853	945	997	1042	999	919	778	898	781	899	927	937	992	894	972	1045	1059	974	748	694	674	739	727	799	700	754	645	638	657	547	399	368	393	506	418	482	665	705	482
Simulated #450	34	149	258	389	476	543	772	807	816	924	729	859	975	1077	1153	1198	1280	1122	979	1117	1204	1105	1015	813	879	944	1062	884	882	925	705	593	573	644	767	767	625	737	700	611	432	366	324	266	437	346	534	592	551
Simulated #451	31	259	463	538	664	722	556	806	835	804	1076	1016	1307	1208	1334	1521	1476	1566	1312	1207	1408	1430	1178	981	768	975	803	852	807	844	719	782	753	697	555	470	471	516	496	375	302	256	249	211	165	168	140	55	62
Simulated #452	198	266	375	594	895	825	852	960	873	1082	1177	1004	915	1019	976	940	1283	1478	1629	1308	1381	1243	1354	1211	987	864	1023	735	738	823	598	395	548	394	431	421	320	219	349	299	230	267	321	355	473	486	439	343	361
Simulated #453	47	125	295	418	589	778	885	1047	1159	980	751	790	1128	1025	1032	1175	1253	1257	1674	1325	1675	1488	1235	1391	1096	944	793	933	1003	843	801	850	645	531	408	390	361	308	266	353	515	182	340	277	271	248	193	149	89
Simulated #454	96	166	323	417	468	602	760	865	1023	1189	1229	1185	1375	1378	1550	1453	1531	1423	1562	1225	1027	1076	1271	1139	865	743	825	677	745	640	648	637	643	649	653	530	422	549	297	346	340	308	323	229	167	107	93	77	93
Simulated #455	71	211	341	551	596	658	795	1104	1099	1189	1190	1455	1663	1528	1348	1204	1274	1252	1252	1291	1223	1137	997	944	888	823	721	817	741	765	652	815	759	539	553	401	438	396	461	431	331	227	246	252	173	229	116	96	79
Simulated #456	114	252	310	618	640	625	656	789	874	884	880	1065	859	792	938	1158	1033	1085	1105	1289	1683	1267	934	881	856	992	770	714	664	640	676	675	482	404	524	564	532	791	606	671	646	664	552	563	639	589	595	330	262
Simulated #457	87	281	372	382	619	523	473	556	568	746	1016	909	997	931	872	849	709	682	665	707	919	886	1324	752	621	751	723	693	616	638	564	617	675	686	680	600	536	635	674	624	838	785	847	743	774	810	900	1283	950
Simulated #458	94	366	368	672	724	753	790	960	1049	910	782	1025	1104	1053	1136	1075	1267	1400	1732	1453	1456	1419	1242	1237	883	895	884	751	807	861	736	634	730	487	442	325	365	400	303	319	390	273	281	318	303	304	264	149	112
Simulated #459	151	453	513	462	661	632	544	650	939	1075	950	935	884	1042	1026	921	922	1003	1001	849	751	878	915	859	723	879	798	704	823	935	667	557	529	592	716	743	658	673	808	713	679	501	743	865	870	641	586	415	344
Simulated #460	98	260	295	380	597	709	816	1046	1027	1146	1127	1248	1224	1207	964	1114	959	988	908	1085	1064	1017	1047	972	768	621	691	579	431	489	524	512	643	621	667	442	460	540	603	513	612	649	661	698	672	577	772	523	432
Simulated #461	128	272	512	591	542	533	556	599	699	740	805	965	878	1026	1018	1063	1226	1209	1106	953	1049	1121	999	831	900	894	1020	972	886	1036	775	826	1004	891	680	668	518	477	351	393	423	436	382	535	361	272	448	570	489
Simulated #462	106	343	354	529	532	648	681	779	716	894	847	1190	1236	1261	1167	1211	1410	1367	1262	1167	1330	1535	1321	1086	1094	1222	862	848	1057	780	664	689	543	521	458	501	603	458	349	352	241	296	339	292	340	265	227	183	113
Simulated #463	71	198	412	431	454	536	552	659	783	785	878	1080	1029	1181	1122	901	1268	1143	1325	1252	1413	1563	1396	967	875	740	781	854	648	785	930	818	764	798	723	584	471	465	626	579	343	333	367	327	365	440	389	409	264
Simulated #464	111	206	516	596	814	871	836	970	1046	1056	1055	1006	1255	1053	1258	1290	1353	1122	1122	1107	982	872	918	921	742	588	672	712	556	586	598	530	478	424	486	421	337	512	395	410	506	598	516	493	620	802	638	502	389
Simulated #465	100	475	574	674	643	838	806	992	935	788	961	968	1079	1119	1084	1090	1589	1635	1493	1418	1458	1489	1284	1061	1001	975	1154	946	775	661	631	650	694	560	635	636	403	324	201	170	185	176	206	218	126	129	171	57	61
Simulated #466	219	316	562	953	1151	1253	982	1166	1307	1434	1341	1085	1368	1400	1261	1223	1435	1224	1337	1370	1514	1348	1093	1128	1051	787	759	635	529	379	329	371	344	390	339	393	266	158	176	138	97	85	177	171	175	200	281	280	226
Simulated #467	160	255	397	731	817	693	670	800	1118	883	893	886	771	803	869	911	951	1084	1234	1169	1281	1080	987	966	759	671	744	715	771	925	846	752	757	747	613	631	516	629	655	572	671	468	366	444	389	374	431	432	665
Simulated #468	141	420	496	510	790	949	1027	1243	1146	1076	1015	1182	1399	1455	1472	1236	1217	1369	1406	1476	1559	1314	1258	1035	873	759	633	649	575	554	469	413	437	480	404	391	488	415	258	244	233	207	210	230	247	310	197	202	169
Simulated #469	103	523	599	720	801	827	719	775	753	962	862	1039	1069	1108	1131	965	1067	1139	1359	1288	1244	1226	1259	1165	1026	1101	837	997	662	704	584	722	592	572	710	807	531	528	526	379	246	181	279	470	307	241	179	173	248
Simulated #470	186	456	499	603	766	828	801	694	871	853	916	1030	1192	1081	1128	1114	1106	1195	1150	1146	1251	1285	1252	849	833	1010	913	802	704	845	685	676	702	707	634	573	561	526	507	477	549	528	508	481	306	165	119	88	100
Simulated #471	75	113	208	326	390	529	596	848	966	908	1056	1114	1210	1422	1326	1654	1653	1454	1309	1363	1443	1155	1216	1207	1146	1095	821	1027	942	816	790	727	675	397	463	413	401	272	212	221	275	409	365	239	210	180	132	244	307
Simulated #472	113	233	388	466	427	415	640	803	934	731	857	1082	1072	1080	1119	698	674	844	820	861	1033	1088	1024	819	711	663	807	668	686	694	882	821	597	699	922	692	624	835	554	713	683	541	611	526	510	511	925	879	621
Simulated #473	71	151	301	588	588	560	657	783	1045	1002	963	1129	1282	1442	1221	1335	1470	1128	1010	1023	1377	1196	1280	1134	956	902	1090	721	627	659	686	772	793	770	629	377	416	497	532	390	349	282	337	248	253	277	260	349	230
Simulated #474	99	256	490	701	898	913	674	904	1035	932	1147	1253	1197	1169	1198	1320	1391	1358	1498	1146	1124	1026	866	858	859	847	854	860	732	684	697	657	597	698	565	735	662	567	527	481	365	289	331	262	209	156	148	55	57
Simulated #475	159	390	556	558	575	784	1020	1070	1019	1017	1007	1047	1536	1359	1228	1437	1428	1252	1065	1137	1162	1155	1269	1088	1088	941	740	703	595	698	612	478	589	429	558	498	375	296	329	431	535	355	219	305	350	257	250	200	124
Simulated #476	76	317	353	284	398	399	444	496	658	647	764	878	1058	1189	1022	795	965	1152	1022	1086	1176	1293	1658	1502	1387	1238	1168	1187	937	810	713	603	618	596	584	520	481	439	476	475	449	351	517	429	456	507	604	612	382
Simulated #477	255	592	486	607	610	732	754	755	1045	972	962	1252	1138	1141	1215	1102	1361	1464	1363	1257	1273	1279	1209	1013	875	812	719	874	613	669	690	528	541	535	545	680	510	401	392	338	393	325	264	204	250	221	330	304	154
Simulated #478	128	425	563	651	864	788	809	852	884	1017	1132	1550	1480	1171	1240	1172	1219	1231	1334	1142	1388	1355	1324	1343	1152	1162	1002	810	641	581	652	642	490	424	461	460	375	259	302	419	316	189	147	158	133	224	106	91	60
Simulated #479	130	252	289	538	704	1024	948	829	1105	1066	1019	1091	1196	1039	1201	1005	1268	1240	1340	1273	1516	1515	1298	1230	1190	1157	1048	871	853	685	627	569	594	532	505	413	381	457	381	319	271	216	244	231	215	201	148	75	8
Simulated #480	54	284	500	611	601	777	671	811	872	819	1020	1085	1175	1195	1280	1283	1178	1699	1438	1404	1498	1430	1199	756	780	821	788	698	653	726	685	731	731	672	534	436	425	364	458	410	371	415	426	352	325	223	225	119	91
Simulated #481	84	274	358	556	523	646	810	841	763	711	847	1150	1109	1162	1171	1184	1350	1559	1566	1401	1341	1265	1132	952	966	949	988	838	752	826	817	585	624	787	724	806	571	661	517	437	348	218	216	194	193	186	161	171	36
Simulated #482	152	357	342	442	711	1017	1022	984	1196	1015	782	916	1066	1102	1044	974	1036	1198	1199	1157	1043	1020	814	839	773	589	675	767	754	732	704	686	546	573	495	625	548	586	560	871	776	525	444	335	437	597	626	422	178
Simulated #483	124	226	277	389	662	783	781	713	878	897	891	1047	1202	1154	1065	1030	1230	1099	985	974	1032	1286	1414	994	962	1297	999	857	714	789	603	756	649	716	817	742	517	500	505	472	383	267	347	370	358	368	456	272	238
Simulated #484	84	243	209	472	877	1092	1027	1213	1198	1196	1212	1109	1282	1372	1381	1228	1209	1199	1288	1056	1052	1153	968	1017	978	737	872	799	661	811	714	623	559	648	576	506	531	367	401	228	271	398	346	268	216	197	212	223	58
Simulated #485	110	284	393	470	505	741	723	770	868	1060	878	872	1055	1046	1052	1112	1190	1078	1091	1050	1561	1518	1306	1136	1248	1006	903	848	849	742	682	553	507	639	590	577	554	553	532	418	269	281	360	342	369	301	316	230	310
Simulated #486	122	272	314	370	436	620	710	982	1118	979	885	1019	1089	1114	1053	1057	1422	1178	1501	1277	1113	1076	1355	909	921	667	722	742	715	608	668	620	661	696	645	540	498	508	494	399	386	420	455	457	489	490	448	347	384
Simulated #487	77	289	304	312	410	614	570	828	839	740	723	771	956	805	874	815	1018	1161	1185	1160	1147	1269	1461	1378	1356	1145	1123	1225	906	926	1018	832	684	617	660	465	437	400	412	435	443	437	323	327	343	355	567	568	320
Simulated #488	114	372	429	762	831	892	918	956	884	827	833	796	957	959	930	1057	1291	1052	1056	1067	1276	1121	1038	1055	976	943	808	741	590	522	561	596	496	437	527	565	548	579	545	488	649	655	519	502	486	361	472	506	419
Simulated #489	83	245	399	544	655	809	872	969	904	1140	1345	1478	1163	1186	1176	1164	1171	1303	1295	1286	1438	1182	1053	903	851	946	868	802	772	820	680	695	442	609	655	530	469	444	377	444	333	380	261	225	189	134	178	255	106
Simulated #490	69	200	302	317	400	611	532	612	622	721	758	861	718	804	811	758	874	1103	1176	1240	1456	1741	1276	1318	1182	1003	1066	1151	1013	1145	1202	1182	863	739	634	629	737	709	475	399	245	260	422	356	322	413	335	330	197
Simulated #491	79	119	247	429	445	632	671	708	901	1024	1000	1108	881	1008	967	936	1380	1321	1303	1231	1191	1283	1171	1232	971	931	804	713	774	808	833	836	658	620	656	569	573	485	470	493	442	395	507	486	351	299	346	303	352
Simulated #492	133	179	330	459	582	684	803	775	795	837	581	780	896	819	897	838	894	1047	949	1006	1126	1351	1215	925	923	885	830	849	764	813	822	786	765	774	790	665	679	655	602	566	459	665	731	552	776	665	504	449	295
Simulated #493	102	189	351	453	474	590	596	610	629	762	670	675	793	991	1061	840	857	995	897	762	914	774	1084	823	929	907	841	946	751	800	650	642	556	690	849	1005	796	728	744	743	641	579	687	515	684	717	666	609	798
Simulated #494	189	628	740	828	683	813	720	768	673	675	621	737	1007	1110	1370	1466	1647	1506	1377	1378	1492	1704	1571	1163	955	849	830	909	737	648	559	588	525	415	435	471	333	362	346	423	279	280	223	228	202	211	164	244	161
Simulated #495	71	519	560	749	840	967	935	800	781	828	711	779	806	946	1036	883	893	960	1238	1136	1474	1670	1614	1374	1371	1181	951	745	662	778	710	581	564	602	476	399	566	448	462	437	376	301	288	297	347	281	258	239	257
Simulated #496	145	248	401	579	629	859	913	888	975	953	1046	1298	1239	1403	1407	1252	1558	1443	1126	1003	1252	1243	951	937	1019	939	785	692	720	642	947	835	559	482	475	493	450	462	449	408	316	298	220	240	305	347	240	180	97
Simulated #497	48	151	225	385	523	751	654	849	936	1133	914	1107	1100	976	1073	995	1028	1187	1229	1444	1529	1578	1578	1259	1367	1099	1154	855	650	770	761	669	633	745	981	645	457	364	324	359	340	168	275	234	196	155	135	122	68
Simulated #498	111	341	468	630	510	539	599	685	524	633	799	698	794	948	876	967	1028	1076	1239	1317	1424	1492	1385	1213	1019	1054	1041	1176	993	958	849	872	919	1036	688	537	552	576	591	489	297	325	295	274	314	243	347	320	171
Simulated #499	78	272	539	662	642	656	584	753	708	751	835	1025	992	1068	1053	965	997	1162	1052	959	870	968	969	876	742	830	969	904	689	955	791	707	692	803	691	579	529	718	567	534	637	563	557	647	719	837	632	358	144
Simulated #500	24	154	310	359	703	829	932	1082	1076	1073	1289	1595	1419	1186	1210	1166	1294	1295	1456	1440	1570	1369	992	879	837	941	753	675	674	780	668	675	426	520	662	427	377	324	327	364	353	447	305	311	211	183	165	141	63
Simulated #501	207	448	397	587	663	834	913	836	831	835	927	1122	1082	1259	1313	1335	1314	1334	1424	1518	1881	1581	1439	1296	1221	1002	875	811	706	675	597	632	369	465	344	355	270	215	231	304	262	245	169	166	174	173	130	199	230
Simulated #502	213	488	401	355	481	614	697	807	961	1146	1043	963	967	922	1162	1155	969	1324	1503	1216	1275	1215	1013	687	903	815	736	757	707	697	642	768	736	790	722	613	541	592	372	691	756	496	512	411	460	301	264	223	102
Simulated #503	102	242	548	769	758	854	754	985	1015	968	886	1075	1242	1128	1110	1202	1346	1366	1472	1212	1264	1124	919	751	847	805	768	712	654	550	486	510	597	576	575	507	518	432	358	465	472	446	381	401	406	407	452	514	271
Simulated #504	95	207	260	394	682	670	647	736	873	1009	899	1040	1050	901	1132	1168	1279	1367	1411	1114	924	1081	1150	910	999	1021	949	874	885	872	643	689	635	595	534	564	609	491	457	660	498	428	570	508	447	473	373	211	127
Simulated #505	148	255	391	529	649	720	734	754	679	752	814	862	917	983	976	1136	1149	1158	1052	1052	1144	1420	1327	884	945	990	959	893	831	826	736	798	735	675	580	675	572	499	486	478	549	522	566	384	417	400	340	443	425
Simulated #506	102	277	360	437	564	761	641	864	796	912	681	957	876	1024	863	712	888	904	892	836	841	947	1041	1045	1016	961	744	815	614	775	711	701	1055	925	727	641	511	591	682	622	727	739	872	748	735	552	707	426	321
Simulated #507	223	334	789	942	909	912	831	967	856	971	891	1056	1170	1052	1154	929	1303	1421	1194	1213	1211	1047	1193	1041	966	934	765	794	665	609	549	486	551	601	630	510	535	651	434	349	397	412	360	235	376	249	191	121	134
Simulated #508	76	252	396	532	592	812	832	825	932	848	968	1069	979	1125	1129	1110	1228	1107	1188	1336	1287	1193	1108	1049	1081	978	874	773	647	826	675	723	477	560	552	631	573	580	571	637	555	376	398	371	564	337	284	161	83
Simulated #509	111	349	402	505	592	638	835	811	1269	1042	1130	1091	1087	959	1113	1330	1290	1380	1237	994	1000	1149	1057	1147	1203	1042	851	760	764	924	889	819	774	719	701	645	506	516	433	384	372	394	350	211	225	97	45	106	100
Simulated #510	69	182	226	424	439	641	663	836	886	1022	1131	978	1257	1292	1314	1212	1087	970	1047	1199	1138	1286	1022	976	1125	932	972	815	731	726	970	770	781	822	877	638	501	566	542	555	528	371	377	495	331	146	198	168	67
Simulated #511	66	208	278	448	488	644	820	929	799	1180	1005	991	995	1278	1433	1330	1268	1420	1686	1405	1520	1525	1296	958	911	786	849	852	906	915	704	661	628	606	552	372	430	400	359	379	313	228	197	273	232	133	118	188	209
Simulated #512	122	325	452	470	707	871	701	684	872	1011	1020	1146	1134	1177	1350	997	1121	952	1059	1149	1160	1160	1061	896	783	985	1165	988	899	937	868	750	721	664	635	553	466	485	564	451	393	371	516	365	253	209	264	157	102
Simulated #513	91	330	677	571	697	880	949	911	1159	1080	1052	1129	1071	1175	1116	1034	1004	1080	1166	1062	1116	1297	1320	1161	1366	1269	775	1047	814	762	815	660	615	568	496	386	357	257	250	333	203	187	294	316	342	294	250	205	205
Simulated #514	96	333	416	629	667	510	664	866	775	932	755	878	966	987	955	804	807	880	1290	1115	1156	1059	978	946	799	599	652	726	571	600	571	551	464	539	612	633	645	648	575	704	617	635	576	686	808	965	827	800	559
Simulated #515	119	367	430	555	732	948	1082	1518	1396	1100	1076	1544	1368	1500	1543	1578	1541	1578	1286	1164	1181	1168	1172	1091	1113	747	755	765	538	481	377	406	394	348	347	304	250	265	390	378	274	197	184	284	200	145	169	0	0
Simulated #516	102	331	473	684	885	700	733	826	972	852	971	945	1062	1270	1127	1038	971	958	1216	1180	1374	1253	1250	1067	862	979	1089	899	1054	1173	934	685	458	613	528	540	444	471	485	403	359	300	236	239	180	193	364	220	224
Simulated #517	62	307	632	399	486	522	522	595	807	791	840	858	848	1095	1254	1089	1172	1111	1208	1269	1303	1593	1262	962	922	870	900	857	568	668	648	639	624	589	572	716	631	829	649	456	501	541	515	413	335	422	450	379	304
Simulated #518	86	238	247	405	545	575	566	623	1017	840	908	972	965	986	881	821	972	1222	1133	1109	1284	1383	1446	1121	1276	1072	975	928	771	904	767	862	818	798	648	653	601	672	661	471	354	406	315	315	327	210	303	406	181
Simulated #519	109	241	417	650	804	836	848	1035	919	848	834	878	1015	1372	1444	1351	1312	1475	1641	1546	1548	1629	1602	1195	1092	1086	968	795	646	695	511	434	396	337	433	334	274	278	180	158	220	179	235	211	201	184	319	298	145
Simulated #520	72	175	313	483	567	753	831	871	855	587	825	802	741	774	902	1023	1104	927	1126	1126	1041	1177	1063	1034	1053	784	742	838	729	700	621	610	785	675	711	682	547	615	600	662	658	706	803	859	715	564	461	461	268
Simulated #521	81	178	238	462	613	789	703	662	847	940	800	975	697	809	918	1141	1051	1248	1117	1245	1265	1418	1304	1164	1387	1265	1245	1038	840	805	807	776	733	678	689	670	648	478	420	442	477	472	394	288	279	177	133	138	158
Simulated #522	75	204	198	327	373	450	680	658	710	738	779	821	1188	1026	1224	1106	963	887	1103	1130	1128	967	989	777	743	973	940	942	857	714	736	950	883	997	757	607	623	705	514	564	688	634	683	766	569	506	564	424	310
Simulated #523	32	122	199	305	458	557	521	639	752	874	836	756	973	1023	1177	964	1087	957	1293	1102	1226	1310	1224	996	1006	807	975	1071	1129	927	1013	845	711	853	873	729	540	623	597	501	626	543	608	410	479	428	289	154	88
Simulated #524	81	292	313	557	768	655	662	854	994	993	1219	996	1089	1143	860	1060	1158	1132	1406	1410	1615	1573	1207	1262	1291	933	903	706	528	465	541	403	459	311	266	280	354	424	427	382	633	526	479	350	467	610	512	360	181
Simulated #525	64	259	262	433	623	620	674	882	820	972	982	1170	1079	1079	1023	1131	1525	1369	1381	1498	1309	1149	1516	976	816	806	702	598	586	720	560	542	478	480	449	362	396	457	450	424	552	413	690	616	696	699	513	248	193
Simulated #526	168	362	411	636	675	815	830	952	1062	1078	1146	1176	1143	1442	1313	1167	1410	1323	1293	1357	1513	1783	1553	1236	1040	1014	985	876	691	681	520	498	406	431	351	512	496	271	221	341	247	111	80	205	94	77	80	96	59
Simulated #527	141	279	428	352	464	466	553	577	560	651	815	917	1135	855	751	764	992	964	1077	1041	1340	1587	1345	1161	1001	1152	979	982	929	968	1051	798	798	715	730	673	630	562	450	300	426	424	401	595	588	465	418	523	348
Simulated #528	94	287	369	457	513	749	733	785	956	932	811	944	1116	1051	1268	1475	1688	1726	1636	1195	1439	1857	1556	1101	1009	1015	1036	886	767	701	590	526	532	514	378	432	380	364	344	317	293	218	200	228	181	225	166	142	91
Simulated #529	151	273	429	660	738	716	736	697	675	781	896	976	1043	974	873	914	1022	1186	1265	1104	1293	1342	1060	964	1175	1130	1236	1066	981	972	1013	1115	897	746	639	436	270	341	452	429	391	429	290	337	361	249	302	181	88
Simulated #530	54	169	340	521	625	564	619	928	1029	1113	958	1110	1049	1112	1025	936	890	1032	1473	1270	1252	1174	1185	977	985	1116	955	737	682	655	819	689	573	735	796	583	416	448	462	409	411	502	464	371	400	308	401	412	373
Simulated #531	140	307	466	416	509	803	859	913	882	1016	912	980	1059	1285	1001	1124	1057	1221	1277	990	1542	1335	1307	1173	1195	1068	1079	786	802	697	912	823	581	608	458	552	429	488	368	404	360	302	285	296	197	270	162	214	232
Simulated #532	112	446	508	432	496	441	577	639	675	705	768	818	802	981	972	989	1064	1211	1183	1313	1582	1141	1168	1109	1017	928	940	726	622	501	535	517	527	573	610	699	561	561	550	543	611	527	521	632	687	661	616	436	467
Simulated #533	123	254	419	544	780	991	1117	951	843	860	857	1078	1140	1030	1074	1051	996	1099	804	770	907	873	754	673	711	655	710	801	670	782	717	783	795	911	965	780	606	653	646	661	700	754	664	585	599	376	274	272	150
Simulated #534	70	190	278	323	438	606	741	507	645	675	782	1070	910	822	1024	1020	1207	1247	1170	1149	1233	1162	1055	780	757	560	692	743	778	624	577	655	856	884	823	660	590	615	722	631	646	682	689	624	843	627	628	587	434
Simulated #535	96	164	355	394	762	681	723	746	976	950	1068	1079	1161	1032	1196	1108	1304	1236	1279	1264	1358	1403	1347	1069	1054	1008	912	770	708	698	647	559	492	576	512	599	523	470	438	410	406	357	367	339	400	353	350	234	189
Simulated #536	77	243	334	468	641	761	896	1102	991	1103	969	1267	1226	1478	1328	1120	1320	1348	1435	1392	1277	1393	1298	1095	905	800	772	714	575	651	702	677	615	561	462	475	389	377	342	343	412	323	273	240	270	179	275	197	147
Simulated #537	78	335	364	570	703	865	852	1000	1143	1233	1104	1382	1393	1162	1217	1249	1279	970	1111	1198	1282	1252	1108	871	918	894	782	761	810	627	651	525	620	597	691	512	542	436	437	423	447	250	322	285	304	193	234	224	106
Simulated #538	90	274	457	538	547	481	555	531	517	586	611	909	970	984	1017	806	750	806	872	854	1082	999	1046	926	1025	944	922	816	912	940	893	1020	1108	878	706	862	813	763	717	724	570	631	668	609	931	565	347	391	319
Simulated #539	53	280	336	408	582	580	499	642	722	884	840	952	889	956	850	822	965	1066	1365	1276	1428	1466	1616	1356	1150	1038	933	983	905	948	790	690	585	738	595	602	462	643	583	382	354	385	357	322	439	288	327	357	358
Simulated #540	64	217	372	791	1064	1200	984	1158	1096	1227	1503	1622	1474	1726	1656	1298	1664	1635	1616	1159	1275	1198	987	1175	900	975	802	884	690	514	457	418	497	517	402	286	165	93	104	139	108	87	25	55	34	17	18	0	0
Simulated #541	71	195	302	396	575	646	878	1039	977	1101	1049	1143	1081	960	1127	1034	1122	1174	1284	1142	1106	1116	969	970	778	724	732	876	734	785	906	776	699	880	897	744	724	601	418	475	456	491	353	332	252	286	225	218	275
Simulated #542	105	297	568	574	592	845	766	873	803	987	1057	970	1214	1058	1276	1129	1296	1133	1259	1153	1191	1175	1168	738	867	820	872	867	938	843	828	722	697	555	572	533	567	461	381	416	608	567	613	421	349	275	183	37	43
Simulated #543	103	278	441	676	737	778	657	760	874	813	881	987	1036	994	1054	962	1199	1191	1209	1128	1142	1025	1044	1102	1045	1137	1033	1062	826	803	724	652	707	758	583	580	541	457	449	528	551	554	515	429	264	318	253	244	206
Simulated #544	70	252	319	379	323	432	533	534	583	592	493	544	569	716	989	1071	1080	1185	1029	1359	1410	1555	1498	1083	935	839	937	886	743	686	559	779	718	608	437	476	412	520	533	779	756	562	534	763	1053	926	806	694	446
Simulated #545	231	685	577	574	623	803	913	965	920	958	952	1006	1113	1145	1047	1273	1080	1247	1285	1059	1113	1320	1268	1038	976	1021	829	653	502	508	498	623	471	413	417	451	365	412	370	394	423	400	414	418	405	469	581	434	384
Simulated #546	93	211	307	390	684	738	997	1138	1339	1296	1282	1361	1371	1305	1372	1334	1424	1278	1118	1017	1050	1177	1060	910	1018	808	793	741	715	740	813	809	610	517	560	544	545	493	396	362	310	264	151	241	304	68	114	46	69
Simulated #547	158	347	326	627	649	746	717	958	1055	1148	1078	985	1090	1361	1324	1069	1100	990	1115	1100	1355	1387	1254	981	866	750	702	626	589	690	630	613	488	540	522	400	385	483	424	465	546	535	514	497	515	453	410	395	200
Simulated #548	53	214	230	278	507	595	618	769	722	888	855	933	1230	1427	1252	1128	1228	1182	1401	1437	1215	1248	1068	1006	874	854	816	770	824	818	763	868	951	798	647	745	602	396	440	441	399	300	340	328	300	329	389	328	288
Simulated #549	94	256	317	448	520	871	778	892	785	874	920	906	1150	1070	1049	983	1246	1157	1217	1186	1221	1212	1117	998	840	709	709	704	638	705	858	712	653	779	893	699	568	630	547	492	464	484	349	393	472	440	390	409	290
Simulated #550	83	286	479	852	856	1148	1227	1459	1285	1157	1108	1225	1090	1297	1119	1395	1326	1171	1028	1084	1114	1071	1044	818	848	911	924	879	934	772	646	597	427	600	523	569	476	520	359	384	248	187	124	148	161	131	103	75	29
Simulated #551	93	272	435	572	746	847	1033	826	872	763	761	953	921	1029	993	980	1115	1140	1071	1183	1603	1840	1464	1222	1045	828	918	924	778	761	712	583	584	736	733	729	500	644	420	438	471	271	247	227	356	295	161	124	69
Simulated #552	116	244	407	541	603	696	685	797	790	824	746	945	1089	1032	903	939	1037	1212	1418	1528	1399	1376	1533	1172	979	902	896	770	634	766	775	645	657	622	486	496	453	383	501	348	438	374	474	543	573	372	346	279	329
Simulated #553	114	257	329	414	477	640	656	782	949	1163	966	1011	957	975	879	961	1056	1031	1160	1040	1237	1096	973	937	1124	991	909	883	793	930	873	723	575	685	762	662	695	720	682	489	519	460	553	540	480	354	273	243	274
Simulated #554	99	231	389	508	723	949	874	907	839	937	864	959	1115	1071	1194	1061	1344	1391	1448	1494	1447	1566	1444	1032	1183	891	890	877	758	617	568	572	629	537	535	392	386	426	359	323	376	299	245	270	314	280	172	302	171
Simulated #555	86	239	285	533	715	692	674	734	694	892	887	1118	948	1160	1011	804	992	1170	1294	1099	1090	1424	1083	863	868	831	775	796	657	737	727	712	757	703	643	819	833	695	550	634	617	443	551	526	473	321	308	334	341
Simulated #556	59	305	447	518	711	668	690	830	1001	1037	778	943	1134	1197	1160	958	950	1026	1076	1217	1191	1217	1028	874	954	938	721	729	778	747	638	591	608	643	629	643	555	555	603	543	688	631	587	607	445	273	341	286	374
Simulated #557	77	350	574	695	792	822	811	833	874	834	849	1165	1054	1201	1171	1323	1514	1378	1271	1397	1278	1115	840	1093	872	946	614	600	748	753	736	675	594	469	552	578	498	536	246	401	349	343	312	340	358	459	414	276	195
Simulated #558	77	246	356	443	564	508	633	583	600	734	739	774	893	913	840	879	833	971	989	1202	1318	1309	1314	1264	1252	1198	1124	1019	969	1027	927	796	728	702	542	524	593	661	586	479	505	340	386	309	492	553	579	375	363
Simulated #559	70	268	323	594	740	724	808	876	1057	1212	1289	1257	1498	1578	1559	1420	1472	1207	1395	1132	1164	1322	1055	881	883	944	755	716	613	668	799	637	582	535	548	371	311	319	283	280	343	333	325	241	271	229	284	118	28
Simulated #560	84	305	348	562	578	620	754	906	894	936	972	1034	950	1090	911	839	877	879	1109	1175	1408	1049	1082	978	1041	895	1110	928	718	844	800	1008	728	863	673	631	546	568	526	568	686	558	519	511	363	229	223	251	144
Simulated #561	105	230	440	688	832	853	775	802	1033	1041	1022	1046	1036	1043	1142	1095	992	1115	1122	1017	939	1215	1131	1117	1109	1156	1097	1110	915	918	907	896	808	808	877	816	537	592	365	281	234	209	219	206	112	88	77	115	64
Simulated #562	255	684	820	747	725	671	874	837	829	916	800	839	1040	901	805	993	1150	1086	1259	1055	1196	1280	1286	1107	851	895	957	1069	1083	1095	930	756	618	693	567	548	556	518	568	422	315	319	271	300	300	187	121	91	92
Simulated #563	136	281	434	590	808	759	864	829	949	1078	956	1303	1223	1321	1352	1171	1449	1439	1556	1397	1616	1532	1543	1248	1059	826	1178	964	1010	690	608	506	369	371	311	228	201	184	190	214	210	225	134	84	135	146	169	265	162
Simulated #564	150	373	400	472	653	728	843	751	766	769	766	933	868	975	947	892	1029	1070	946	1067	1337	1206	1063	858	998	776	722	807	632	740	686	546	540	596	584	571	680	690	796	809	644	634	548	590	568	595	528	525	397
Simulated #565	122	284	388	548	682	892	658	561	597	570	642	840	798	925	965	955	957	806	776	760	970	731	715	792	784	719	699	829	779	862	1011	1006	1003	970	995	1128	734	749	624	789	721	639	713	770	777	674	537	562	211
Simulated #566	148	323	355	385	567	713	890	1071	926	938	918	991	1132	926	1220	1218	1125	1035	1139	997	1206	1374	1550	1329	1249	982	723	857	886	1209	1032	992	722	831	499	460	366	366	369	379	351	172	225	203	143	178	233	225	112
Simulated #567	162	284	375	515	683	831	989	1029	1153	1259	1465	1591	1625	1726	1484	1607	1665	1662	1708	1579	1509	1264	993	669	697	789	662	748	702	556	482	482	417	290	301	256	197	249	232	323	199	161	116	124	106	71	118	96	61
Simulated #568	83	367	424	571	800	781	817	892	1088	1358	1102	1146	1088	1218	1361	1084	1044	1139	1333	1313	1361	1189	1158	1008	1198	1345	1030	982	733	766	558	506	521	617	735	605	371	426	442	293	217	117	100	228	187	152	185	124	184
Simulated #569	75	324	407	477	650	633	656	794	1046	937	1150	968	1231	1528	1245	1128	986	1114	1292	1434	1503	1583	1690	1207	1059	888	740	587	621	834	756	734	614	533	510	421	373	462	407	529	435	284	294	214	158	152	236	179	128
Simulated #570	130	500	598	658	637	631	686	804	891	999	880	806	966	809	857	887	947	1057	1040	982	1053	1146	1076	921	887	988	944	1155	1008	1053	801	759	664	737	685	641	540	540	455	394	325	437	418	327	365	420	606	440	369
Simulated #571	71	128	213	434	483	470	504	476	576	649	597	746	804	851	763	929	975	884	908	885	894	854	1203	1062	875	979	849	740	666	768	614	686	817	817	756	921	878	949	1015	906	652	643	813	751	609	605	689	817	686
Simulated #572	59	213	452	491	596	661	765	721	853	967	1064	1060	1113	1153	989	1069	1148	1055	1225	1186	1320	1292	1241	1005	1132	907	918	822	693	815	633	603	631	699	518	504	644	537	499	575	546	413	421	419	387	454	463	266	94
Simulated #573	137	309	453	528	753	677	681	736	742	1109	850	1011	950	1226	1401	950	1294	1481	1627	1722	1345	1292	1163	1017	1032	1006	868	784	551	551	518	451	441	499	504	427	398	510	680	447	466	371	488	446	357	272	263	213	294
Simulated #574	122	261	395	589	734	824	834	945	1011	956	857	1077	1024	1036	1099	1085	1320	1417	1606	1449	1143	1259	1353	1002	1015	1028	797	742	715	801	757	620	609	619	621	496	465	412	343	316	310	303	257	351	358	284	252	284	116
Simulated #575	73	267	553	955	1204	1049	1005	1166	1013	1001	1115	1166	1469	1521	1649	1181	1299	1627	1584	1519	1306	1504	1562	1172	851	715	845	600	501	451	473	424	353	481	510	518	355	316	143	121	140	108	67	53	65	93	70	106	29
Simulated #576	183	460	456	665	860	1037	997	1089	1169	1091	1010	1214	1211	1062	1207	1034	1198	1505	1433	1170	1334	1391	1083	970	911	814	912	816	663	598	438	451	480	429	346	293	350	369	414	380	310	291	338	253	240	224	312	263	219
Simulated #577	47	223	323	388	419	517	629	727	819	696	802	907	1030	1321	1457	1254	1452	1314	1218	1124	995	1327	1227	978	1082	846	833	797	763	812	860	887	769	743	621	749	541	560	595	609	491	419	518	338	325	313	323	221	114
Simulated #578	241	649	658	1024	1033	841	913	1160	1280	1149	1008	922	1083	1302	1203	1242	1295	1385	1606	1413	1391	1213	942	992	723	756	976	948	857	624	534	506	323	343	280	319	288	328	449	341	341	306	386	198	119	114	79	68	87
Simulated #579	171	466	492	517	597	757	645	563	512	737	661	802	785	778	935	946	798	1029	933	1058	1213	1283	1325	1013	1043	1066	1033	1059	1091	1108	999	762	607	707	691	661	642	542	628	525	478	408	483	523	351	328	286	469	525
Simulated #580	195	503	641	727	885	990	1085	1196	979	985	895	928	959	904	1020	1065	1089	984	896	1120	1150	1189	1422	1237	889	916	760	621	665	635	639	549	573	566	708	644	467	520	447	476	501	382	366	343	372	328	242	233	220
Simulated #581	62	282	357	495	547	490	680	635	650	714	699	879	772	1043	1001	793	733	1078	1449	1220	1193	1110	1068	1172	996	898	998	908	691	945	843	739	670	776	877	794	626	588	696	540	477	311	334	404	403	388	533	686	506
Simulated #582	166	423	505	796	786	854	1013	1246	1216	1311	1644	1514	1447	1397	1513	1308	1154	1287	1426	1306	1416	1321	1401	1184	911	662	627	850	781	573	510	629	474	415	314	343	270	184	173	104	109	130	93	76	107	60	63	83	52
Simulated #583	83	210	356	385	423	484	517	590	732	563	524	774	960	1259	1334	1372	1178	1053	1148	944	1297	1161	1382	944	1090	1162	1161	839	933	1063	911	889	855	900	814	782	667	715	753	561	462	429	314	165	149	148	181	183	235
Simulated #584	62	146	239	390	452	609	607	637	691	750	709	959	913	1170	1266	1296	1242	1194	1260	908	1138	1209	1068	923	871	968	914	992	796	767	613	699	780	604	568	509	534	622	568	536	618	660	742	616	497	397	587	547	246
Simulated #585	78	336	390	520	656	827	911	1180	1276	1075	1065	1362	1352	1350	1620	1280	1599	1242	1286	1127	1084	1128	1235	944	840	810	795	953	705	643	632	573	534	571	425	417	554	495	386	384	313	256	202	241	158	122	122	108	91
Simulated #586	133	537	615	861	880	883	788	767	734	766	809	882	919	845	781	788	940	1005	911	957	1105	1105	1353	1184	1022	922	1114	1154	938	829	699	834	788	735	729	661	613	494	529	434	390	378	479	406	340	283	303	358	254
Simulated #587	126	374	525	654	758	870	683	832	1116	1485	1316	1135	1234	1419	1444	1414	1238	1304	1479	1258	1445	1386	1159	1118	1084	874	807	564	606	553	588	486	499	492	449	350	264	280	226	233	273	194	225	310	191	232	180	161	171
Simulated #588	100	338	409	570	479	540	648	820	762	831	790	672	850	941	1013	977	1082	1156	1328	1354	1388	1573	1343	1138	978	882	933	871	916	761	713	708	691	726	566	560	535	533	549	529	410	443	421	423	424	340	353	409	241
Simulated #589	137	207	334	349	525	698	742	818	902	1010	1221	1296	1345	1392	1356	1265	1431	1502	1521	1488	1628	1660	1312	1123	1076	938	747	788	672	611	542	561	617	576	413	466	260	238	237	190	310	134	196	229	241	221	225	286	146
Simulated #590	63	214	276	373	415	487	610	766	723	946	924	982	1430	1231	1150	1267	1476	1231	1339	1514	1476	1332	1788	1089	1177	996	917	778	637	565	604	586	491	629	755	776	403	358	349	286	308	388	260	211	245	287	373	268	137
Simulated #591	74	169	318	534	483	600	758	1060	1130	905	1034	969	927	946	1013	936	999	1242	1308	1101	1434	1347	1420	1276	1069	996	829	813	872	734	729	753	715	483	399	395	414	530	421	472	410	368	335	351	351	301	330	383	336
Simulated #592	51	152	289	362	564	620	608	705	843	771	634	813	905	840	1115	912	1247	1093	1291	1024	969	1321	1023	762	851	805	945	962	886	900	1046	761	733	671	645	668	458	537	713	597	474	576	593	469	601	550	765	463	343
Simulated #593	164	436	517	741	848	753	691	789	785	820	912	1150	1142	1153	1049	1014	1352	1448	1331	1534	1506	1226	1245	964	847	813	989	730	729	775	604	506	362	413	427	355	431	342	339	309	339	321	443	445	330	286	412	369	436
Simulated #594	81	327	420	586	838	625	827	1054	968	1230	1116	1252	1288	1328	1070	838	934	1001	1069	1193	1412	1369	1502	1331	1177	1020	815	817	877	827	700	593	544	524	656	538	677	590	370	424	337	257	239	320	132	72	57	99	22
Simulated #595	106	341	304	324	387	554	686	781	865	734	756	858	896	814	1234	1187	1043	961	1001	1105	1069	1152	1357	1282	1248	1292	1017	899	774	831	730	662	630	689	793	772	706	620	650	585	542	374	468	479	361	286	425	366	235
Simulated #596	115	244	279	461	535	475	587	649	603	650	615	733	726	1093	1293	1113	1267	1150	1137	1163	1377	1182	1272	1182	1073	1142	876	913	710	728	728	1023	747	698	594	519	455	551	479	572	470	308	412	535	510	639	413	507	395
Simulated #597	192	317	452	632	905	923	1143	1235	1079	1299	1207	1456	1200	1224	1158	1108	1065	1069	1113	982	1036	1199	1206	932	990	805	794	746	762	665	515	499	515	583	538	527	426	335	305	356	313	302	250	238	328	266	251	373	383
Simulated #598	157	420	479	630	893	956	975	1160	1027	1175	1407	1364	1322	1204	1369	1115	1311	1210	1330	1414	1384	1079	1130	953	880	711	665	539	608	625	489	532	555	478	564	526	474	407	377	342	238	230	195	284	253	218	198	168	112
Simulated #599	182	387	435	463	523	599	713	715	721	846	739	968	1085	1306	1154	1016	970	1050	1062	1044	1050	1275	1082	926	910	880	773	753	675	932	721	693	860	788	725	869	718	802	688	538	514	395	459	339	352	289	312	192	251
Simulated #600	147	297	628	717	874	856	860	1096	1114	1187	1103	1311	913	965	1014	1164	1344	1124	1107	966	1166	1268	1105	852	1012	1022	985	729	666	674	801	908	718	757	708	627	457	527	437	270	318	252	253	278	169	155	180	142	68
Simulated #601	101	250	267	424	487	479	696	735	876	975	931	805	951	725	849	1142	1102	1186	1078	1192	1544	1795	1983	1364	1070	973	813	957	705	703	767	663	604	554	584	595	432	481	378	425	546	419	407	265	411	318	409	421	241
Simulated #602	145	415	444	806	626	520	634	665	801	819	887	778	1125	1163	1226	1098	1081	1012	1108	1096	1135	1140	1033	888	896	950	976	895	754	1043	921	927	815	939	705	588	618	482	490	411	447	541	578	428	392	378	319	140	49
Simulated #603	62	201	241	370	538	751	630	660	636	883	997	1168	1108	1167	1474	1317	1235	1402	1214	1251	1553	1409	1232	1018	1125	956	1001	708	779	550	578	492	528	482	548	439	452	452	485	602	654	501	499	426	394	278	275	164	208
Simulated #604	93	216	338	572	716	767	859	1123	1132	1127	938	1054	1200	1249	1059	1182	1203	1209	1413	1176	1284	1388	1224	835	857	992	946	1055	889	915	736	621	693	645	539	507	396	419	657	368	438	271	254	217	224	179	60	55	23
Simulated #605	111	397	667	894	870	965	722	1033	1238	1232	1097	1193	1289	1389	1455	1224	1353	1312	1375	1175	1165	1106	1103	781	800	695	830	755	732	683	790	716	484	379	378	394	392	325	313	272	248	198	247	312	324	240	211	171	135
Simulated #606	188	249	324	345	515	606	686	697	729	686	895	1002	1237	894	1095	993	1137	1295	1222	1082	1236	1160	1167	1171	1070	998	812	850	909	691	604	552	578	614	592	561	575	613	461	457	566	476	492	447	392	372	576	421	449
Simulated #607	119	284	468	522	721	704	824	721	987	952	1024	1200	1452	1195	1330	1261	1094	1247	1257	1128	1171	1419	1460	1662	1403	1332	1015	1026	902	860	751	718	521	528	419	358	399	394	235	135	174	123	117	131	130	77	155	106	47
Simulated #608	112	229	411	455	809	781	747	960	1035	1026	939	1160	1413	1357	1245	1185	1309	1305	1459	1324	1414	1511	1269	906	997	955	847	693	660	745	522	504	401	487	477	441	380	348	382	390	337	308	320	296	331	276	371	238	163
Simulated #609	211	382	511	695	745	981	898	863	1088	1100	1070	1291	1068	1315	1194	1138	1272	1274	1167	1208	1328	1025	1020	896	919	825	651	706	665	717	663	726	740	720	621	519	463	568	447	540	358	232	281	175	212	226	255	223	91
Simulated #610	137	373	367	466	746	860	876	1126	959	958	847	855	1049	998	1116	1035	1097	904	1235	1112	1197	1130	1016	662	513	732	588	620	538	516	549	612	501	563	606	646	532	500	402	563	587	535	686	673	649	737	941	716	515
Simulated #611	97	411	400	519	574	686	802	663	666	736	692	932	943	1155	1214	1131	1166	1236	1368	1209	1360	1555	1724	1521	1053	1068	1003	734	695	790	460	489	409	663	622	652	780	514	413	348	382	354	380	400	399	336	228	165	110
Simulated #612	109	322	368	409	500	477	557	584	656	708	790	964	1047	895	868	922	1231	1288	1375	1263	1489	1520	1585	1364	1271	1314	1160	1079	866	829	861	865	762	645	502	445	347	356	363	435	375	363	411	400	296	223	190	194	409
Simulated #613	153	232	275	352	474	629	856	696	785	878	721	874	939	923	1288	1285	1289	1180	1172	1016	1206	1330	1357	1079	1010	948	993	818	812	880	873	897	701	709	625	560	437	459	437	314	422	362	465	342	325	241	332	419	338
Simulated #614	68	149	168	268	335	342	455	715	681	686	907	761	873	829	818	880	909	948	943	825	1182	872	1256	774	786	767	885	878	733	642	786	744	756	825	884	720	649	649	625	706	630	586	637	851	764	676	760	764	1159
Simulated #615	55	137	258	279	500	711	714	649	665	793	571	655	788	852	991	1027	1240	1070	1221	1101	965	1139	1150	785	889	1151	858	863	669	882	902	719	715	874	905	826	788	758	980	834	607	691	603	516	512	395	412	401	163
Simulated #616	129	431	748	702	880	958	944	1145	1287	993	959	1118	1148	917	926	718	1044	1064	1204	1075	1081	1233	997	795	790	810	846	932	762	649	731	754	790	586	630	726	560	505	478	354	327	317	330	304	362	297	340	265	257
Simulated #617	98	178	259	226	387	457	660	592	808	1254	889	896	950	934	1060	886	1052	1203	1315	1337	1591	1693	1546	1430	1397	1118	1120	942	823	768	805	804	773	699	695	651	445	557	553	444	363	370	479	349	249	139	89	4	10
Simulated #618	210	584	622	692	814	620	771	832	1220	1350	1376	1296	1141	1086	1372	1290	1289	1358	1393	1059	1065	1307	1072	911	974	704	614	736	612	639	670	670	493	491	543	427	390	372	326	330	369	290	322	284	346	267	365	142	76
Simulated #619	119	225	458	634	901	786	845	810	755	653	789	862	980	1059	713	829	874	996	1167	992	1002	1293	1532	1144	1098	1198	1120	1202	879	689	497	529	527	588	759	720	500	487	577	542	582	613	489	557	498	369	284	271	216
Simulated #620	71	301	362	445	551	551	751	808	1081	1241	1071	1046	1381	1568	1238	1444	1320	1523	1229	1199	1284	1432	1245	919	931	839	823	617	711	681	650	604	532	401	542	317	484	553	342	318	314	269	318	470	451	419	244	178	168
Simulated #621	18	164	246	304	433	701	554	478	688	732	1054	1262	1360	1475	1246	1087	1152	1318	1543	1578	1777	1833	1377	1054	1071	1014	807	677	489	698	779	607	693	686	613	554	499	363	334	353	322	306	286	231	244	250	322	281	151
Simulated #622	87	289	501	930	1006	963	1050	1384	1384	1303	1426	1613	1325	1392	1385	1200	1282	1488	1384	1479	1273	1204	1093	788	689	681	810	852	683	579	438	409	384	391	273	265	243	235	237	207	210	222	267	249	222	150	155	101	131
Simulated #623	120	298	422	545	785	963	872	994	1090	1069	971	938	961	1045	1013	1031	1234	955	1010	1070	1261	1407	1227	1126	1088	894	899	1019	880	898	701	672	748	713	458	376	408	322	270	281	281	419	401	476	456	482	346	176	157
Simulated #624	95	302	250	460	454	336	454	611	785	778	830	800	852	844	757	814	759	1004	1184	1159	1245	1396	1590	1526	1295	1280	962	829	632	642	846	787	534	623	734	779	606	596	587	443	450	339	327	325	505	570	501	564	567
Simulated #625	51	262	442	495	458	617	453	548	583	623	743	862	940	1076	1269	1140	1349	1543	1495	1197	1390	1310	1280	1343	1022	1261	840	806	747	652	735	783	706	560	440	516	467	553	620	656	441	383	373	439	355	362	203	304	311
Simulated #626	72	140	288	383	416	652	531	656	752	723	766	856	798	987	799	955	906	1121	1316	1161	1120	1297	1322	1010	965	779	727	655	679	821	916	960	757	866	806	951	651	751	746	772	762	709	701	614	370	384	360	315	218
Simulated #627	137	272	376	374	565	562	542	759	846	1091	771	925	1016	1086	1004	961	933	1006	1317	1319	1465	1450	1634	1555	1190	1003	1106	1134	997	868	799	835	647	748	553	405	377	331	291	298	263	229	217	246	280	273	302	298	276
Simulated #628	84	307	589	767	945	924	873	1039	823	853	912	1046	1018	1280	1153	1144	1151	1058	1162	1239	1135	1128	1364	1161	1171	860	943	797	681	648	591	616	589	573	556	428	422	362	329	331	270	316	379	343	365	428	308	346	291
Simulated #629	50	318	320	502	553	931	811	990	983	902	1029	842	950	1050	1066	1169	1375	1547	1556	1368	1494	1492	1223	976	1036	1121	978	852	628	633	569	530	493	606	692	538	421	368	371	470	374	348	396	294	294	214	207	181	138
Simulated #630	156	393	447	655	589	585	668	715	688	802	890	960	944	963	832	1040	1300	1164	1086	1004	1070	1121	1233	1007	1224	903	974	942	969	802	881	657	427	430	554	547	632	746	501	541	701	692	447	315	431	489	278	252	264
Simulated #631	88	205	285	456	403	611	603	792	836	818	853	883	1300	1134	1082	1447	1317	1288	1491	1426	1963	1526	1186	1041	935	645	610	615	613	533	535	509	461	585	708	671	473	436	514	494	578	437	662	476	520	330	342	208	109
Simulated #632	197	230	341	587	520	643	645	615	584	719	689	855	1142	886	1009	1252	1633	1372	1393	1349	1419	1497	1676	1092	1185	1175	1309	1072	954	869	665	708	735	731	663	388	326	288	322	410	339	194	201	330	233	164	323	193	137
Simulated #633	164	422	567	630	749	702	560	616	732	728	700	638	826	837	742	830	1010	957	987	986	1087	1074	1084	687	694	722	901	789	710	710	749	719	593	581	687	768	675	850	750	997	682	701	629	767	766	803	620	583	363
Simulated #634	60	156	306	534	673	668	540	819	1039	1062	1014	1030	1008	1196	1277	1266	1430	1552	1505	1335	1138	1112	1042	1000	1196	1141	1018	804	655	583	622	571	684	549	457	513	488	447	342	389	427	291	277	265	315	231	267	337	374
Simulated #635	47	318	421	550	640	499	579	675	877	909	877	1014	1120	1087	1078	1154	1380	1435	1222	1414	1375	1403	1200	1238	1137	955	671	776	651	791	799	620	524	498	580	593	392	413	311	472	409	423	430	415	388	473	369	346	220
Simulated #636	98	421	509	676	744	746	942	843	739	829	822	1176	1118	1156	1265	1248	1448	1389	1558	1422	1552	1546	1507	1331	1109	1171	1258	1103	791	721	548	416	396	494	493	338	311	310	257	238	175	224	171	126	151	167	125	99	41
Simulated #637	106	261	502	631	600	750	814	855	827	916	755	1237	1390	1394	1126	1077	1143	1168	1225	1033	954	931	1030	762	736	918	920	801	839	915	802	848	804	748	699	646	605	614	616	486	392	513	503	345	245	242	275	72	70
Simulated #638	170	427	563	791	837	883	1045	1221	1346	1154	946	977	1551	1560	1510	1407	1705	1781	2050	1777	1367	1284	1000	736	795	818	657	588	548	549	521	551	470	303	313	357	293	197	203	158	141	93	117	133	114	70	84	149	38
Simulated #639	186	377	347	540	597	767	771	809	765	874	931	1027	993	1166	1343	1119	1350	1204	1092	1001	1097	1245	1224	1132	1058	1026	962	797	586	697	906	604	485	711	803	840	628	529	421	500	553	416	493	329	248	197	200	178	100
Simulated #640	197	492	578	650	506	508	533	817	1033	934	837	938	935	1077	1044	900	925	1137	958	851	979	919	1139	708	835	933	839	878	951	1084	991	1163	731	907	768	729	575	766	559	499	575	541	456	433	401	322	246	238	150
Simulated #641	98	333	368	546	475	825	949	919	970	1047	1000	1196	1249	1095	1017	1224	1066	956	1153	1229	1092	1188	1148	1152	1076	1137	943	1061	910	730	794	666	605	663	567	559	433	427	442	361	476	444	356	202	275	262	301	227	93
Simulated #642	74	278	442	587	465	809	682	726	834	819	810	878	875	906	1113	885	1031	1088	1085	1185	1506	1401	1423	1159	1019	734	892	974	823	942	681	543	556	560	645	621	583	572	613	628	489	382	466	480	481	425	392	293	245
Simulated #643	111	202	371	707	762	769	767	696	740	769	818	883	1034	1029	1069	1043	1059	1152	1024	1112	1268	1362	1286	1007	911	809	900	784	595	512	533	523	546	554	610	698	536	856	578	655	519	556	527	395	476	657	534	412	317
Simulated #644	212	471	567	580	655	718	860	867	866	925	1001	1024	999	1053	1286	1011	869	804	920	863	1053	1188	1070	1025	1079	995	842	720	654	811	737	782	764	678	741	623	594	572	440	544	566	369	399	481	432	304	371	492	209
Simulated #645	169	538	574	685	705	751	733	908	1073	1089	770	981	1012	843	831	1063	998	886	975	1040	1001	987	974	784	954	1000	1000	1072	1012	888	853	638	575	699	763	668	481	482	436	478	414	477	370	400	450	439	614	381	165
Simulated #646	100	357	558	538	489	621	832	738	939	1058	1010	992	1234	1241	1322	1348	1529	1546	1523	1398	1299	1202	1405	973	1004	1026	1235	934	873	880	705	603	555	449	450	392	465	401	331	250	315	201	226	184	171	182	124	99	25
Simulated #647	48	335	568	646	881	917	852	831	1043	1068	1032	1259	1085	1015	1134	1021	1075	931	984	1060	973	880	1010	896	776	743	579	559	673	664	616	523	528	690	564	621	518	520	590	583	664	549	552	646	517	469	497	502	391
Simulated #648	145	474	541	661	992	1018	1107	960	1011	1144	1152	1277	1200	1302	1113	975	1007	975	1215	1187	1401	1529	997	975	1061	985	834	796	631	526	459	562	527	645	572	554	323	403	306	348	336	282	246	287	408	210	194	165	203
Simulated #649	80	154	410	539	567	589	709	831	994	1047	1003	1065	921	939	1043	937	1070	1072	1075	927	1058	1228	1206	1045	961	1073	1061	1181	1166	1186	1052	835	672	628	627	600	535	514	536	624	618	526	375	288	216	176	159	68	104
Simulated #650	184	465	517	835	1070	969	780	859	834	868	972	813	795	852	1055	1100	1059	1215	1304	1305	1320	1553	1447	1073	929	1054	1182	993	611	663	542	488	434	458	497	462	345	435	432	351	423	273	367	398	625	407	379	179	86
Simulated #651	120	222	252	362	386	516	610	665	791	684	829	902	1087	1209	944	878	1058	1155	1311	1239	1294	1400	1391	1022	948	837	1103	1115	829	942	934	1026	1006	780	724	574	611	393	345	395	391	306	369	396	327	303	406	489	274
Simulated #652	121	200	325	531	805	851	740	792	737	1069	1015	1016	1065	955	1145	1130	1179	1277	1312	1067	1379	999	986	931	918	799	841	812	1049	1048	1198	685	657	774	760	695	571	448	356	454	368	283	365	344	468	290	249	212	77
Simulated #653	88	378	613	813	1032	1015	910	1117	1241	1153	1111	1213	1267	1442	1442	1413	1567	1432	1431	1490	1344	1190	1160	979	1047	938	907	824	1038	824	511	392	317	330	239	306	297	285	255	246	164	141	143	143	51	68	35	6	0
Simulated #654	249	437	458	440	525	588	451	924	863	725	756	803	838	844	941	896	1016	1188	1354	1181	1071	1203	994	1067	1268	1105	955	982	881	775	772	735	666	762	636	567	637	667	647	677	557	420	408	377	389	386	420	326	191
Simulated #655	218	551	570	714	582	640	959	1013	1003	1374	1331	1171	1064	1169	1254	1259	1319	1318	1358	1127	1153	1128	987	951	1011	842	870	678	592	641	794	589	580	581	527	389	405	435	471	382	276	253	267	275	210	258	362	172	91
Simulated #656	158	233	370	392	545	686	844	810	919	973	1080	1336	1111	1106	1230	1079	1076	1259	1191	1303	1297	1437	1657	1067	1000	1013	883	1012	906	839	718	728	686	746	624	584	575	435	428	335	344	345	206	157	170	100	110	104	120
Simulated #657	123	300	430	422	617	885	947	1036	1088	1014	1038	1146	1237	1127	1252	1102	1214	1303	1315	1195	1293	1213	1255	996	1060	1128	994	985	773	673	501	484	477	504	442	388	402	402	354	335	332	298	237	306	245	358	259	222	247
Simulated #658	252	411	622	634	733	840	796	849	935	817	890	1033	1159	1183	1224	1310	1242	1347	1748	1698	1436	1565	1389	1073	781	773	737	724	712	692	589	489	420	509	435	448	348	353	290	260	237	308	329	346	310	243	234	301	181
Simulated #659	203	356	472	616	597	771	866	729	766	791	1042	1241	1333	1393	1294	1185	1265	1191	1275	1292	1342	1231	1064	965	960	887	939	656	675	734	773	849	717	794	617	415	357	270	308	351	399	345	331	289	248	235	263	409	205
Simulated #660	156	463	442	728	1083	902	713	825	1088	1004	913	998	1155	1332	1455	1165	1450	1371	1334	1082	1186	1270	944	892	821	871	824	652	599	811	727	664	524	590	653	651	508	382	450	472	383	227	203	337	302	267	164	183	86
Simulated #661	88	195	243	330	457	512	472	769	897	1018	912	860	1031	1076	1161	1183	1089	1182	1148	978	1080	1248	1459	1281	1101	1043	894	847	797	933	820	790	616	646	888	888	654	563	507	517	422	330	368	325	319	326	349	355	206
Simulated #662	150	499	642	685	743	755	757	873	990	936	964	926	1062	1210	1386	1208	1174	1164	1082	1037	1173	1392	1162	1019	903	888	689	547	604	685	793	707	622	635	544	451	411	427	492	435	564	390	361	347	413	322	279	320	260
Simulated #663	192	469	509	644	714	770	851	884	946	1078	950	1128	1255	1316	1205	1092	1241	1172	1229	1343	1182	1135	1192	1184	1004	853	845	944	1103	1045	880	615	516	559	446	428	354	342	409	417	255	230	270	268	209	181	146	111	110
Simulated #664	85	144	266	286	487	541	693	898	969	849	943	1011	1099	1204	1322	1177	1243	1401	1328	1257	1303	1083	841	1050	1025	826	918	968	774	825	774	666	603	628	663	561	503	419	394	458	403	363	461	417	404	372	453	450	319
Simulated #665	59	200	369	514	601	553	600	712	738	911	907	1152	972	1228	1270	1100	1243	1146	1192	1059	1263	1464	1088	908	846	732	623	730	655	919	837	792	827	746	635	545	527	433	467	549	522	587	478	548	452	427	348	375	249
Simulated #666	94	302	473	519	515	420	412	455	593	551	726	734	780	909	999	1081	1161	1274	1381	1447	1397	1555	1611	1304	1061	1094	948	956	885	796	637	515	537	598	410	488	555	561	627	318	520	578	605	413	550	510	624	437	228
Simulated #667	75	303	630	709	634	789	871	745	843	938	868	890	986	1157	996	1029	1457	1460	1401	1203	1070	1064	1052	864	834	807	1205	909	818	1061	881	875	985	845	703	493	437	423	400	344	314	204	238	377	347	410	223	104	62
Simulated #668	247	496	673	1034	962	1064	995	1030	999	1030	901	1034	1131	1147	1266	1243	1235	1203	1383	1403	1418	1567	1510	1189	961	734	675	578	554	584	529	365	335	487	388	346	312	349	333	294	336	234	319	321	217	257	201	163	143
Simulated #669	63	181	379	473	333	494	505	559	606	767	887	747	953	706	757	760	884	970	965	1005	1025	1264	1656	1201	909	703	653	699	621	709	765	766	613	814	879	664	691	692	708	644	695	706	1122	838	839	817	572	420	304
Simulated #670	95	462	667	788	930	1144	1167	1199	1282	1292	1312	1315	1421	1374	1517	1390	1599	1622	1844	1479	1452	1164	1012	777	762	725	574	491	530	564	425	418	433	470	428	309	183	214	297	195	185	128	141	179	104	127	97	23	42
Simulated #671	86	292	358	537	863	994	929	923	1092	1076	1123	1313	1106	1199	1219	1276	1271	1216	1228	1279	1120	1162	933	1005	1130	957	931	785	779	690	768	869	764	604	454	491	413	384	375	431	340	262	312	324	287	132	113	96	57
Simulated #672	93	245	365	611	878	809	869	1380	1334	1219	1269	1300	1602	1563	1408	1362	1299	1602	1821	1685	1601	1171	1142	932	731	890	691	578	459	547	493	336	387	394	405	499	479	339	307	254	272	151	104	87	91	84	64	27	29
Simulated #673	186	393	558	845	888	841	1028	1045	1001	981	975	936	834	888	1093	1170	931	1067	1185	1244	1258	1361	1442	1199	905	762	651	530	434	386	490	560	438	495	467	536	409	423	481	569	505	572	446	386	480	453	429	477	396
Simulated #674	174	312	570	724	805	957	864	969	980	829	693	1065	1251	991	861	775	967	1127	1228	1144	1174	1361	1416	1056	1039	875	1047	1021	863	966	672	588	663	630	643	559	560	588	427	333	273	202	251	212	174	150	244	352	372
Simulated #675	51	225	304	429	503	515	644	858	968	1031	882	1206	942	1168	1536	1222	1225	1419	1561	1362	1400	1101	1080	1052	1225	1140	1010	859	895	1038	1016	668	626	487	540	599	512	351	339	251	303	311	345	204	114	84	179	188	175
Simulated #676	131	271	383	563	649	793	713	1027	966	1150	1138	1270	1352	1548	1424	1245	1270	1354	1207	1214	1342	1362	1146	967	860	921	877	846	819	721	593	656	652	458	589	528	323	398	402	320	298	267	278	206	138	164	205	182	116
Simulated #677	136	456	410	506	606	635	699	663	880	835	759	1013	928	1084	1200	1074	1191	1053	1046	1276	1550	1675	1482	1429	1101	1061	1022	884	796	852	611	576	447	537	514	625	625	451	462	400	419	414	348	373	328	287	278	134	89
Simulated #678	105	402	248	270	461	884	713	737	598	684	658	673	642	673	960	1013	1043	1320	1323	1249	1243	1004	836	939	1078	885	797	877	738	717	857	696	832	652	680	663	678	782	568	493	577	611	596	725	634	618	708	596	365
Simulated #679	186	366	493	589	645	694	881	880	855	1027	961	1088	1239	1006	963	1233	1284	1464	1509	1326	1297	1105	1295	1311	1055	1161	865	757	734	856	666	651	665	534	503	518	527	481	561	494	353	251	239	115	105	100	175	96	94
Simulated #680	157	226	266	461	536	660	471	707	645	717	719	776	762	802	964	874	1025	1135	1565	1655	1922	1759	2017	1474	1361	1125	1168	877	652	708	643	586	439	506	537	542	515	387	365	371	419	346	444	418	299	399	396	276	114
Simulated #681	65	198	370	536	649	602	711	907	953	836	955	1225	1187	1271	1211	1200	1373	1438	1696	1491	1581	1598	1414	1642	1317	834	679	825	714	702	919	540	447	453	388	267	240	220	279	251	271	203	179	233	292	223	129	218	208
Simulated #682	151	317	414	678	610	589	682	822	831	895	1063	1258	1351	1071	1098	1326	1532	1378	1349	1432	1403	1546	1414	1323	1162	947	908	921	976	768	563	588	602	477	477	506	325	260	263	216	159	224	258	190	146	191	271	269	108
Simulated #683	134	478	829	796	735	594	817	887	835	990	1054	1386	1226	1402	1589	1281	1547	1362	1664	1563	1601	1257	1261	1164	879	835	705	704	952	846	612	616	460	432	352	302	372	198	223	273	243	157	123	147	116	68	204	35	41
Simulated #684	54	174	426	543	683	636	679	754	801	735	684	910	990	916	935	868	885	872	1460	1151	933	1054	1098	765	684	634	837	752	748	744	614	709	861	720	667	704	665	577	817	695	772	619	644	734	744	608	455	555	402
Simulated #685	37	112	411	510	521	599	783	687	567	724	757	800	869	736	720	777	865	781	893	935	789	857	957	850	687	730	911	827	798	743	595	660	868	841	858	791	642	608	907	649	736	825	853	859	1062	950	695	607	551
Simulated #686	68	206	329	488	474	483	527	709	782	878	881	1040	961	993	1135	971	1207	1065	1049	1180	1318	1325	1436	1209	1318	1283	1096	1003	760	928	991	1018	1030	694	824	776	680	467	412	461	432	264	291	205	178	152	122	106	85
Simulated #687	177	409	388	597	624	788	873	1003	974	1102	967	962	1179	1005	1108	1176	1100	1188	982	1052	922	1133	1134	834	759	961	826	598	481	524	607	673	556	561	720	750	627	578	522	478	386	300	333	418	346	434	531	496	534
Simulated #688	103	384	255	318	426	419	534	652	548	624	800	643	672	751	907	853	1039	1207	1122	1139	1237	1046	1081	980	1133	888	928	1077	1027	1003	774	635	523	514	560	574	699	706	778	789	827	764	735	626	592	758	623	364	227
Simulated #689	177	324	498	574	602	733	520	539	763	929	670	760	847	929	1041	1001	1130	1165	1375	1609	1470	1462	1595	1041	963	1059	984	1017	741	759	772	672	629	649	627	645	439	459	476	639	471	326	274	365	321	280	299	284	197
Simulated #690	154	248	394	526	626	714	843	846	1057	1003	978	1287	1239	1205	1100	1216	1435	1620	1637	1610	1646	1403	1135	964	1072	964	762	814	742	754	557	486	442	438	487	539	407	323	318	354	291	228	262	215	245	227	224	175	93
Simulated #691	116	415	550	642	698	898	863	914	813	881	802	951	1038	1034	1184	1397	1559	1603	1427	1515	1777	1580	1719	1470	1211	1079	1131	1158	682	553	561	491	397	408	412	398	318	286	257	234	206	77	78	93	106	119	77	110	25
Simulated #692	156	313	405	565	728	760	718	798	1102	1050	1031	1131	931	1120	1165	1244	1148	1083	1001	940	1001	1002	989	792	840	786	753	764	870	834	774	591	563	704	672	590	488	585	481	487	568	590	523	592	442	445	454	335	233
Simulated #693	59	271	276	453	675	619	607	746	907	1016	968	979	883	973	1105	1263	1535	1519	1611	1594	1427	1500	1378	930	930	861	866	714	631	712	594	567	572	615	491	327	359	370	355	412	454	444	549	596	540	404	266	252	145
Simulated #694	287	344	430	492	588	700	644	930	1082	1038	1035	1306	1247	1096	1107	933	1146	1259	1339	1490	1531	1382	1338	1185	1176	1104	1007	954	719	695	634	577	596	524	550	476	517	384	335	308	198	205	197	155	189	140	182	280	234
Simulated #695	55	113	257	365	457	732	740	820	728	967	977	1226	1237	1283	1405	1387	1514	1485	1410	1635	1433	1559	1486	1160	1015	898	867	756	793	806	784	647	551	535	467	528	545	410	408	339	286	232	275	184	137	122	150	115	33
Simulated #696	44	208	325	469	601	689	588	822	979	1071	1078	1032	1113	1193	1117	1036	1051	1287	1533	1552	1518	1632	1660	1145	1072	1130	1251	962	913	1057	939	664	534	472	467	507	418	316	224	240	183	143	209	203	177	178	192	50	24
Simulated #697	125	363	352	577	578	650	538	731	924	837	876	1026	1052	1058	1115	984	1052	1135	1256	1177	1197	1333	1344	1143	1043	861	1032	986	714	705	774	739	565	689	493	643	577	573	545	371	469	378	473	412	343	275	393	379	315
Simulated #698	24	128	262	591	713	907	1120	1192	1051	1102	1181	1252	1345	1522	1384	1303	1332	1250	1203	1157	1113	1100	1045	1066	1019	737	593	789	896	773	711	820	635	571	616	335	345	316	344	363	337	293	234	259	220	189	151	141	111
Simulated #699	185	336	436	694	730	843	803	843	979	963	829	843	996	976	1124	1134	1260	1207	1304	1210	1553	1510	1364	1505	1418	1097	899	825	695	645	575	582	557	460	554	560	325	437	451	427	452	281	202	184	252	172	214	203	110
Simulated #700	127	352	615	729	834	874	848	978	1031	1127	1164	1615	1205	1371	1273	1061	1226	1302	1184	857	1005	1255	1054	856	927	806	829	768	724	785	861	566	507	555	584	369	274	349	337	302	431	362	404	330	301	224	149	212	154
Simulated #701	23	60	146	303	462	476	702	686	653	646	818	738	917	978	1143	1377	1338	1684	1332	1316	1364	1216	1154	1180	965	1035	819	893	659	649	756	645	781	775	776	795	588	532	605	560	452	456	420	484	359	396	369	326	272
Simulated #702	61	142	216	407	529	786	815	944	757	802	922	956	1124	1152	1063	882	1048	1119	966	1077	1167	1236	1221	1140	946	784	870	870	774	769	754	946	920	848	764	730	684	730	628	584	435	354	404	321	287	386	387	308	191
Simulated #703	106	207	345	589	616	716	867	813	933	970	927	914	1089	1162	1030	1114	1422	1289	1315	1343	1473	1655	1536	1178	1034	914	1032	1054	742	891	795	737	488	517	594	519	486	388	343	328	347	346	344	175	186	174	150	88	56
Simulated #704	59	215	245	407	608	809	679	801	1098	1018	872	917	871	993	1119	882	1086	1159	1395	1221	1972	1732	1472	1522	1105	1185	1023	830	824	893	997	596	407	358	316	301	316	312	356	369	292	305	467	343	264	235	250	282	273
Simulated #705	112	395	572	685	1071	1046	792	1122	956	878	1032	1099	1121	1174	1200	1066	1152	1368	1547	1257	1093	1023	1150	1008	940	813	1103	1141	795	873	678	710	798	577	536	418	309	309	256	260	321	240	241	309	318	211	154	77	39
Simulated #706	48	274	319	379	393	439	425	476	773	780	894	1141	1074	1158	1006	958	1158	1349	1270	942	1044	953	1356	979	1007	969	804	847	700	856	1127	886	935	739	812	820	671	699	568	567	681	584	399	378	287	192	261	300	401
Simulated #707	125	384	415	514	488	440	551	714	585	749	833	1098	962	1048	1048	909	1164	1301	1440	1339	1316	1507	1351	1273	1227	1042	851	841	734	664	679	728	710	757	584	537	445	662	625	502	376	402	329	305	291	229	295	302	360
Simulated #708	99	231	389	508	723	949	874	907	839	937	864	959	1115	1071	1194	1061	1344	1391	1448	1494	1447	1566	1444	1032	1183	891	890	877	758	617	568	572	629	537	535	392	386	426	359	323	376	299	245	270	314	280	172	302	171
Simulated #709	142	254	329	666	841	845	815	827	882	967	908	1023	1119	1508	1287	1422	1425	1586	1518	1187	1298	1067	1046	1053	835	848	818	760	634	710	656	574	475	584	546	577	682	431	477	394	391	240	314	272	259	280	211	139	97
Simulated #710	74	200	332	427	625	790	674	692	717	756	652	841	924	1009	978	829	1061	1186	1162	1019	1228	1275	1225	909	982	1155	1220	1082	880	776	907	841	734	784	740	812	666	578	579	501	374	254	404	532	367	444	295	394	168
Simulated #711	124	289	331	586	732	642	604	725	646	696	724	802	848	920	1095	979	1024	1063	1346	1257	1464	1645	1395	1207	1163	1040	1015	865	813	698	615	708	772	853	662	568	484	467	352	403	464	388	342	358	361	338	404	425	315
Simulated #712	149	345	387	515	451	492	460	608	848	1007	1002	1270	1420	1441	1544	1321	1728	1518	1227	1130	1257	1128	1105	1065	915	816	797	826	746	812	759	880	643	530	528	653	605	616	516	477	299	191	246	221	222	233	131	151	108
Simulated #713	141	202	317	443	709	646	719	670	691	810	1116	1038	879	862	873	822	1068	1237	1223	1094	1007	975	935	659	630	626	812	776	691	691	581	559	712	816	842	518	545	641	721	673	693	622	666	745	809	730	686	537	488
Simulated #714	251	521	470	610	533	731	764	1024	959	989	833	992	1171	1068	1286	1308	1427	1196	1070	940	1089	1162	1232	1083	1135	1222	956	830	744	628	645	635	621	554	547	492	505	545	465	346	297	345	335	256	324	213	169	180	320
Simulated #715	49	142	253	364	510	743	754	797	941	815	886	1051	1126	1044	938	1017	878	960	1137	1054	1337	1220	1220	1116	1119	1142	802	1000	1084	993	848	755	747	781	744	738	608	483	543	542	604	324	483	364	308	302	253	230	127
Simulated #716	100	470	844	891	816	1015	953	1052	964	1121	1048	1218	1190	1140	1169	972	1024	1091	881	828	848	971	1243	1248	926	818	754	766	632	621	502	523	572	512	629	516	448	448	329	329	345	366	447	530	526	450	430	304	241
Simulated #717	133	350	396	594	999	935	849	925	953	916	873	992	1173	1224	1253	1215	1168	1212	1304	1524	1510	1301	1102	1180	1112	990	937	712	659	660	453	362	339	428	363	485	543	580	536	447	388	400	375	336	322	235	154	153	111
Simulated #718	101	247	261	396	558	679	593	602	697	811	793	729	759	796	798	737	949	1021	1166	1057	1534	1490	1421	1067	1082	1200	1171	1029	886	829	765	760	761	700	726	654	645	661	534	544	491	396	545	478	424	405	406	449	323
Simulated #719	286	582	464	591	653	630	786	1002	1110	917	950	1017	795	879	1081	1056	1195	1308	1205	1152	1263	1197	1130	817	899	777	815	871	916	984	1083	707	536	467	486	551	530	393	344	396	421	530	434	375	499	243	261	338	264
Simulated #720	121	266	405	614	483	495	478	565	602	764	701	741	728	753	876	772	818	1010	1214	1312	1688	1969	1823	1410	1067	911	822	763	818	891	660	552	595	607	627	530	523	646	587	468	518	550	619	585	502	471	489	345	246
Simulated #721	25	146	373	602	810	739	815	953	1000	676	764	986	788	954	1119	1027	1066	1137	1246	1081	1508	1173	1182	921	1092	1019	1037	886	949	887	781	734	660	666	538	504	488	356	435	392	416	497	422	439	297	390	344	379	231
Simulated #722	77	253	362	413	479	564	649	810	1048	838	1031	1014	885	1096	1232	1119	1306	1345	1357	1200	1376	1340	1032	838	665	666	784	682	629	620	668	623	505	647	528	623	626	799	715	676	607	518	541	407	516	473	380	267	207
Simulated #723	157	359	560	730	666	742	916	1001	1124	1073	937	934	1070	1252	1116	1125	1438	1272	1262	1278	1433	1172	1063	888	718	803	896	894	708	586	586	567	434	421	418	451	442	488	443	394	411	281	455	458	477	431	305	324	201
Simulated #724	66	320	469	623	681	648	818	1010	938	925	855	861	879	1007	1072	944	974	1034	1113	997	936	1004	1199	1351	1245	1212	1130	686	637	772	557	660	632	556	656	573	663	595	452	474	511	444	376	359	317	247	488	555	277
Simulated #725	59	152	278	496	488	561	589	662	860	1004	874	1107	1098	1120	1190	1165	1217	1180	1441	1329	1640	1395	1037	861	818	956	787	994	982	820	694	728	505	509	591	550	551	481	563	495	491	348	466	344	407	430	335	288	253
Simulated #726	115	299	455	629	632	780	833	1188	1060	1077	964	1073	1287	1099	1181	1336	1302	1135	1010	1008	935	938	773	836	739	773	745	835	874	1068	952	1111	1049	1218	797	610	429	442	454	429	458	442	197	158	123	108	143	130	43
Simulated #727	80	305	404	474	483	755	650	831	742	605	591	961	922	946	834	835	911	1028	1174	900	902	1078	1293	902	881	776	721	715	699	862	792	584	509	516	349	598	595	636	652	593	659	666	636	666	762	642	585	901	635
Simulated #728	128	475	519	794	679	654	650	781	872	938	1225	1509	1252	1197	1233	1226	1391	1720	1310	1177	1301	1374	1116	973	864	767	653	881	613	728	788	639	709	632	553	544	469	527	392	301	471	312	323	252	195	104	50	24	14
Simulated #729	87	269	463	608	763	919	900	1030	1193	1162	1137	1134	1232	1294	1213	1272	1416	1365	1571	1311	1138	1155	1197	844	809	756	500	513	619	581	599	621	600	644	643	523	452	543	436	664	374	249	287	281	262	200	236	186	56
Simulated #730	145	563	655	749	994	1247	872	1025	1011	956	1024	1075	1233	1061	1113	1157	1223	1187	1540	1565	1758	1609	1651	1275	891	923	854	877	812	705	597	572	485	431	389	453	432	177	156	248	230	86	42	51	61	90	27	20	16
Simulated #731	311	528	572	792	1135	1136	958	993	993	1205	1203	1216	1373	1249	1017	1148	1280	1154	1284	1269	1119	1093	998	736	1025	954	836	738	554	537	496	417	400	470	415	434	382	482	385	347	298	366	266	238	304	230	289	244	203
Simulated #732	69	198	328	395	520	703	732	838	1009	845	790	941	903	983	978	1139	1203	1726	1608	1713	1808	1674	1449	1288	1040	1057	971	857	636	805	723	684	562	502	406	552	500	568	381	293	187	146	234	202	225	239	291	270	110
Simulated #733	156	277	456	566	766	621	658	778	834	831	732	993	1013	1037	1011	1086	1404	1233	1184	1229	1308	975	1231	1126	1160	1129	895	969	715	786	824	725	568	536	578	613	583	532	542	565	377	517	379	331	354	235	227	166	221
Simulated #734	122	215	217	365	609	595	623	542	797	904	855	893	966	1202	1159	1123	1418	1323	1249	1186	1120	1164	1032	981	1128	939	778	751	678	750	833	570	588	507	466	469	585	719	835	585	429	423	536	498	508	551	523	418	362
Simulated #735	52	181	325	459	500	624	679	821	878	799	869	917	886	900	1073	990	1066	933	969	1017	1176	1198	1090	1141	1036	891	795	781	796	857	917	830	829	797	750	648	555	724	648	604	466	394	459	275	380	324	417	477	517
Simulated #736	61	312	445	685	816	813	772	1205	1097	1189	1317	1255	1044	1148	1172	1306	1267	1222	1263	1035	1051	1157	1092	1052	971	853	747	731	667	646	632	653	547	526	545	585	371	407	432	489	464	358	464	388	322	243	231	175	70
Simulated #737	68	202	291	431	580	858	815	762	1193	1216	1014	872	870	1126	1218	1205	1386	1503	1389	1285	1110	986	1059	1026	1158	989	822	785	1058	1024	843	798	655	678	639	964	662	647	520	440	377	284	117	121	135	35	56	61	15
Simulated #738	120	311	429	537	873	837	825	899	853	962	1252	1470	1318	1328	1294	1274	1061	1170	1237	1219	1059	1116	1000	870	1021	897	1077	846	636	656	661	878	943	861	595	625	437	403	352	237	348	297	215	156	177	185	152	107	123
Simulated #739	93	231	281	679	596	730	606	628	834	741	757	781	810	859	850	1025	924	884	825	863	835	927	918	782	917	852	814	896	717	816	862	811	724	679	703	587	594	636	568	648	618	538	487	610	589	582	631	858	1258
Simulated #740	103	362	544	579	624	650	913	1080	1123	1022	961	1107	1027	1203	1254	1260	1283	1152	1139	1003	1070	1122	1100	1056	1065	1021	1021	939	692	917	619	610	520	651	493	419	391	498	585	591	413	321	326	297	215	183	339	221	100
Simulated #741	344	360	518	796	680	716	689	740	977	1259	1284	1210	1195	1213	1383	1382	1397	1029	1138	1232	987	1041	1378	1511	1242	982	945	779	746	624	760	552	453	420	358	401	333	304	234	338	367	347	273	320	329	311	208	114	88
Simulated #742	205	398	561	843	1071	977	877	1208	1024	890	1046	1049	1123	1311	1110	947	1187	1318	1235	1163	1102	1220	1110	1221	1246	1193	851	820	565	571	539	536	516	524	538	556	525	670	423	366	335	209	239	237	218	155	181	63	33
Simulated #743	205	464	524	741	753	1011	1068	1106	1243	1251	1158	1324	1471	1410	1311	1157	1196	1048	1192	1336	1698	1382	1315	1014	773	567	636	596	507	567	541	589	494	462	354	318	330	253	263	518	316	151	200	209	296	189	293	296	155
Simulated #744	61	349	393	555	550	460	505	560	667	554	733	794	771	801	798	897	997	1150	1168	1320	1430	1562	2026	1692	1724	1534	1269	1086	784	778	758	608	550	464	429	509	543	381	459	416	353	309	340	350	360	365	402	313	245
Simulated #745	141	220	355	544	608	664	668	651	672	1063	870	1065	995	908	1022	865	993	1257	1010	1016	1071	1090	1111	802	799	995	851	785	749	721	782	785	729	797	649	530	748	612	628	674	545	483	404	379	400	499	405	517	560
Simulated #746	144	220	264	325	427	540	490	618	805	939	1010	1116	1150	962	1153	1111	1255	1399	1543	1562	1220	1270	1332	1096	981	1135	1050	818	904	1006	930	791	630	617	616	556	406	354	312	385	456	347	247	274	292	196	282	406	281
Simulated #747	141	437	437	540	822	879	849	941	937	1047	980	1096	1062	1050	1085	950	980	990	1312	1053	1104	1263	956	869	897	1087	793	582	542	608	580	706	594	481	517	641	555	545	558	702	601	562	581	484	313	384	387	494	192
Simulated #748	157	321	415	484	595	558	685	785	823	562	601	770	795	1096	948	1004	1079	1103	1294	1135	1257	1446	1511	1570	1223	1290	1126	868	845	1001	901	802	676	629	612	554	387	353	387	371	356	313	322	366	356	375	397	395	176
Simulated #749	56	137	245	411	581	574	568	724	746	922	1025	968	1204	1374	1372	1282	1305	1239	1438	1545	1508	1879	1287	1237	1032	947	1009	809	777	750	668	627	562	609	513	506	555	388	390	398	351	231	236	199	195	239	294	151	100
Simulated #750	116	217	398	458	533	553	618	636	626	631	619	767	925	1000	912	905	948	1061	957	1040	1161	1273	1256	1114	949	922	762	842	783	790	771	791	743	696	752	707	566	698	674	683	610	674	717	560	776	686	490	451	280
Simulated #751	125	359	642	806	730	693	635	844	794	761	917	1286	1077	850	1078	1226	1172	929	1019	986	1038	943	1019	931	858	786	779	885	804	803	842	732	613	572	577	679	595	646	641	503	479	570	481	391	477	497	548	398	180
Simulated #752	58	143	186	356	484	537	486	611	876	897	993	998	1062	1141	1286	1482	1466	1327	1217	1358	1564	1446	1626	1201	1322	1059	1054	888	806	830	706	556	529	455	488	594	444	459	711	373	260	258	278	251	189	130	200	345	230
Simulated #753	92	403	541	598	679	787	718	821	868	1050	890	936	1162	1085	1082	1065	1084	963	1218	1193	1264	1299	1330	1339	1362	1457	929	792	515	689	578	504	350	472	450	399	273	299	408	395	416	362	543	638	574	439	401	244	290
Simulated #754	67	341	318	521	572	682	786	857	731	827	773	745	944	1000	1190	1137	1303	1109	1300	1253	1475	1326	1180	1097	973	987	791	701	613	675	693	519	587	511	459	630	489	485	494	392	424	415	456	488	566	512	599	475	400
Simulated #755	100	218	492	735	725	920	833	871	886	1005	778	694	826	953	1213	1330	1357	1151	1099	1495	1588	1269	1321	1062	1164	1223	1142	779	693	673	681	610	695	563	537	496	478	492	415	355	267	273	273	250	318	235	208	284	145
Simulated #756	55	96	162	298	444	712	683	650	809	1000	1049	1148	1106	1320	1341	1240	1230	1408	1234	1247	1248	1329	1432	1267	1137	1127	1036	906	701	935	834	662	562	586	530	476	482	527	527	471	371	350	166	260	233	231	250	193	195
Simulated #757	159	493	488	664	808	960	1029	907	1094	989	914	993	1169	1294	1372	1374	1554	1466	1476	1162	1134	1300	1293	1268	1180	961	996	927	886	989	710	565	580	350	296	249	270	238	198	215	247	210	187	157	105	93	123	98	103
Simulated #758	74	224	251	340	439	426	469	546	655	735	799	742	718	1068	1154	1027	1458	1656	1724	1556	1771	1479	1448	1139	1167	1036	1094	787	693	603	691	798	600	553	528	482	427	370	530	409	570	465	321	332	513	505	296	255	177
Simulated #759	67	226	280	470	462	532	477	578	707	801	868	980	1026	969	1006	1002	1067	1085	1198	1240	1378	1774	1561	1186	1196	1163	1101	970	1078	1114	955	755	646	568	848	800	673	469	429	397	289	264	271	279	247	224	222	149	110
Simulated #760	46	195	259	356	716	1034	850	861	896	756	904	1187	951	1001	1045	939	992	1155	1547	1092	993	1004	849	807	1087	1208	1469	1191	890	812	844	911	714	734	668	858	751	462	431	516	553	278	229	281	359	400	141	51	41
Simulated #761	179	424	578	744	1018	1022	924	778	1021	1116	1237	1211	1248	1468	1543	1302	1277	1240	1230	1376	1461	1530	1396	1196	1153	950	786	547	508	556	496	437	294	416	426	283	282	442	410	376	286	272	186	151	166	131	86	119	56
Simulated #762	177	385	480	705	668	592	606	866	913	1032	1184	1464	1394	1287	1587	1519	1660	1462	1560	1295	1478	1459	1345	1113	1292	923	739	634	578	531	519	401	559	361	286	279	313	341	213	295	339	259	209	266	376	128	127	100	49
Simulated #763	129	304	508	537	623	856	650	731	815	751	695	904	940	1103	1239	1290	1293	1092	1388	1097	907	828	780	616	725	711	695	778	717	720	647	812	783	829	638	670	697	642	667	706	557	545	556	660	474	471	442	486	340
Simulated #764	94	244	374	545	537	550	554	675	714	763	884	1255	1366	1369	1325	1614	1490	1240	1012	880	1049	1193	1203	1116	1075	1086	888	846	724	910	779	785	687	638	747	629	561	657	504	518	475	288	207	210	292	235	249	119	62
Simulated #765	98	246	347	467	548	711	706	939	734	779	890	1150	1400	1283	1086	1202	1176	1348	1362	1158	1130	1307	1549	948	745	754	729	588	869	822	936	707	625	398	352	394	453	401	400	415	407	371	409	491	480	360	267	369	532
Simulated #766	290	583	614	886	1080	1234	1161	1107	1254	1506	1585	1625	1374	1103	1299	990	1202	1228	1263	757	917	687	794	790	834	607	489	514	480	433	469	656	573	483	430	425	350	377	358	393	465	401	382	482	396	429	273	92	83
Simulated #767	114	337	367	425	496	547	605	764	673	828	788	978	983	826	842	892	1044	885	917	1171	1174	1158	1518	1327	1120	1135	934	698	637	667	693	711	670	794	602	673	611	543	628	601	659	529	756	489	476	398	455	447	369
Simulated #768	62	156	327	253	378	770	819	803	874	815	999	819	961	1028	873	727	1001	1138	1079	976	1107	1083	1071	860	1043	846	968	944	878	732	663	653	556	506	592	683	537	578	623	668	596	655	735	523	687	717	598	479	269
Simulated #769	60	327	547	753	1227	1170	1260	1282	1255	1291	1158	1392	1446	1421	1540	1224	1595	1343	1360	1296	1493	1323	1023	788	703	657	572	543	692	521	369	377	362	398	347	235	321	222	305	320	190	167	138	214	163	123	319	167	250
Simulated #770	62	274	349	557	547	821	891	931	984	986	925	916	963	1051	1114	1076	1205	1286	1257	1178	1375	1368	1358	1159	1212	1291	1100	1147	934	889	958	693	681	571	619	419	286	313	323	324	338	194	197	231	257	177	195	147	144
Simulated #771	67	344	404	565	697	798	879	990	958	1250	1221	1397	1196	1267	1288	1041	1201	1112	1073	1013	1049	1120	1409	1163	922	848	802	660	619	757	520	567	640	684	606	452	398	438	444	442	360	286	224	249	268	325	310	349	262
Simulated #772	147	430	442	489	571	570	720	712	651	634	579	743	717	704	979	1065	1051	1109	1121	1118	1159	1484	1360	1386	1025	1041	1032	893	782	1057	794	837	758	539	659	558	478	575	493	420	540	448	476	646	623	585	412	254	181
Simulated #773	74	164	369	412	532	630	768	875	980	1096	1233	1189	1110	1378	1041	1106	1354	1059	1073	1025	1181	1420	1062	880	1105	961	941	883	778	750	919	652	600	582	550	465	427	385	488	671	593	410	557	463	338	314	193	109	123
Simulated #774	111	301	350	493	572	606	650	688	589	624	739	716	819	829	864	983	1139	1034	1200	1133	1256	1221	1332	1053	1100	1113	806	807	643	693	757	837	756	831	676	784	765	833	925	623	530	470	581	539	493	338	364	380	177
Simulated #775	96	369	425	718	817	782	1030	1055	1137	1344	1173	1140	1394	1104	1159	1240	1095	1101	1467	1173	1007	1074	1280	896	852	873	898	1055	1067	938	780	817	667	499	386	292	320	347	314	236	262	210	269	328	301	166	143	130	36
Simulated #776	108	302	396	591	746	821	786	913	969	866	863	955	1012	996	1114	1306	1299	1201	1171	1405	1587	1493	1275	1149	1054	919	961	783	631	750	630	517	544	671	648	618	482	495	412	357	390	334	410	320	289	349	234	90	99
Simulated #777	101	491	600	746	744	917	789	772	957	1076	1158	916	1037	791	684	909	1096	847	951	1006	1009	1269	1510	1211	960	914	993	897	775	883	766	660	499	486	638	458	506	447	552	640	625	305	296	352	410	405	428	506	218
Simulated #778	163	274	443	599	529	692	726	883	911	954	1033	941	1003	1148	1139	1061	1282	1334	1131	1069	1048	1189	1320	834	741	891	1038	733	625	710	722	723	640	642	645	596	443	526	433	472	438	454	404	294	344	394	448	411	339
Simulated #779	84	324	497	752	754	729	681	820	930	821	847	953	1049	1100	1186	1074	1037	1035	1296	1521	1350	1234	1283	1152	974	973	922	662	596	595	547	655	831	614	578	459	558	523	426	498	512	468	446	317	310	330	288	289	174
Simulated #780	102	267	428	631	677	727	826	832	813	985	871	1027	1186	1238	1238	1087	1372	1426	1302	1352	1324	1242	1263	1057	1085	1077	1110	880	586	732	744	605	548	505	617	461	347	304	335	439	487	328	401	287	197	236	264	200	140
Simulated #781	58	207	372	592	773	725	609	838	869	898	1048	971	885	986	851	751	880	758	923	1068	868	1047	1076	882	958	847	903	1117	1005	979	901	915	857	820	666	672	531	602	526	750	752	567	669	407	504	422	411	333	239
Simulated #782	121	410	437	638	687	763	615	644	871	659	624	917	825	776	964	870	1033	1115	1238	1059	1191	1350	1350	913	890	1079	865	723	709	716	694	752	614	604	726	610	649	596	538	574	480	545	560	723	688	658	512	331	216
Simulated #783	132	238	401	670	717	792	875	1041	955	1075	1005	1138	1148	1028	1038	907	1138	1119	924	1052	1299	1425	1607	1234	1156	1054	888	899	755	783	730	795	706	642	801	549	577	429	374	338	233	200	238	292	274	271	159	130	49
Simulated #784	45	188	288	466	407	488	576	689	813	827	852	930	1223	1328	1414	1265	1147	1119	1031	1191	1049	1359	1392	1157	898	818	853	694	828	913	765	615	824	749	718	648	546	632	600	456	404	449	459	566	369	395	285	347	152
Simulated #785	112	276	516	596	837	768	1027	956	805	980	756	956	966	854	909	832	994	725	728	743	686	739	965	804	780	735	755	668	713	714	641	597	592	654	557	653	726	828	877	949	596	617	648	819	623	562	787	796	533
Simulated #786	105	278	338	469	632	667	639	682	629	829	727	784	824	854	982	905	1124	986	1189	1262	1339	1266	1134	852	1014	930	983	877	908	919	849	866	724	805	659	667	624	539	597	582	694	510	486	475	556	435	429	318	168
Simulated #787	28	78	126	265	375	585	768	746	748	876	887	921	808	944	864	834	1098	943	960	968	1191	1227	1300	1235	1396	1307	1129	1129	1083	984	845	793	829	718	655	634	456	527	702	717	786	473	482	394	320	267	386	387	125
Simulated #788	71	155	333	525	546	657	750	830	831	828	1007	1035	1103	1033	955	936	798	1098	1214	1108	1261	1173	1143	994	978	796	760	906	848	1125	1147	887	680	812	884	571	522	546	692	640	463	454	551	379	357	269	247	159	118
Simulated #789	66	212	311	386	657	818	715	815	715	726	757	885	978	961	987	926	950	750	997	1009	993	1151	1486	1109	892	1015	888	826	821	734	715	644	578	712	722	701	756	613	621	617	472	420	570	570	595	493	537	584	510
Simulated #790	61	251	324	393	590	601	695	743	740	844	805	885	948	1191	1404	1295	1256	1329	1334	1424	1299	1351	1331	1103	1106	1075	1043	843	820	826	673	685	614	743	678	621	563	611	492	468	423	323	379	247	238	172	158	135	83
Simulated #791	242	532	773	1163	1096	1266	1027	1367	1412	1431	1301	1381	1262	1381	1666	1184	991	1091	1230	1009	1234	1364	1397	1117	975	847	838	665	741	552	524	586	431	243	234	230	214	210	95	94	116	117	101	81	110	98	86	94	87
Simulated #792	56	189	250	405	674	768	648	971	952	1179	1212	1279	1210	1213	1462	1410	1447	1320	1450	1500	1260	1308	1465	1132	1108	860	762	546	780	679	605	578	487	575	455	512	392	383	344	401	366	243	239	296	243	168	235	170	144
Simulated #793	69	184	360	462	400	624	632	524	688	548	789	993	1128	985	1208	1106	1035	879	1020	1040	1117	971	922	780	810	1032	982	1024	1100	985	996	876	777	943	703	622	538	667	766	683	733	534	437	493	466	465	404	351	345
Simulated #794	156	314	391	546	657	729	708	763	1006	950	862	932	915	751	831	869	1127	1211	1012	1094	1431	1467	1592	1037	970	981	968	830	695	802	691	635	625	559	593	688	586	503	497	549	428	419	495	355	400	541	512	296	205
Simulated #795	144	313	411	471	472	499	528	677	617	610	728	932	881	966	1058	856	856	1159	1294	1311	1356	1517	1650	1403	1267	1248	1042	993	1004	1106	1016	946	708	651	687	625	466	397	421	401	542	386	338	358	379	161	133	173	96
Simulated #796	140	316	390	509	698	834	866	1230	1009	1142	1139	1229	1211	1173	1194	1081	1254	1488	1439	1176	1311	1243	1075	1032	879	883	871	738	559	588	493	446	503	524	529	416	455	473	444	458	562	373	429	306	295	359	210	117	128
Simulated #797	103	457	656	486	720	621	535	571	515	616	635	725	829	910	936	886	1176	961	999	1275	1499	1499	1491	1478	1192	899	946	943	670	572	670	565	470	542	593	472	431	440	465	586	614	577	741	745	701	587	475	360	367
Simulated #798	134	285	410	521	527	490	455	489	502	616	744	715	836	1159	1208	970	1077	1291	1189	1136	1123	1242	1265	843	784	806	901	709	733	956	734	642	599	748	806	776	673	723	708	752	773	640	638	712	554	493	419	345	306
Simulated #799	204	417	568	698	791	761	850	890	803	653	634	819	1025	1151	1100	1243	1148	1235	1236	1019	1096	1030	944	856	1075	998	875	820	717	930	747	614	823	770	648	632	531	553	469	708	651	513	479	496	327	221	216	197	126
Simulated #800	175	317	315	662	804	1109	966	851	1188	1231	1181	1458	1052	1008	1147	1224	1406	1350	1243	1020	1173	982	1155	997	1099	785	798	849	730	525	600	761	660	546	463	483	489	615	549	568	303	293	305	153	179	157	138	85	110
Simulated #801	117	291	370	438	495	520	622	570	734	930	636	911	998	1026	1279	1113	1014	1363	1189	1156	1192	1311	1262	1020	862	1049	955	955	877	981	787	901	721	583	728	578	584	502	433	483	507	485	472	402	367	493	388	337	134
Simulated #802	152	496	640	736	994	765	761	882	959	967	1135	996	1100	1018	1178	1153	1245	1023	1155	1016	1045	1033	1112	1048	872	730	783	749	702	728	614	684	705	704	492	325	343	404	423	480	570	455	519	405	488	520	400	269	198
Simulated #803	145	398	449	483	546	677	782	738	782	799	908	906	871	859	1043	1096	942	1204	1212	1195	1638	1369	1392	1169	1152	1017	903	901	811	819	777	725	719	583	530	483	473	454	442	437	516	457	357	391	361	318	419	269	276
Simulated #804	117	334	406	554	714	671	560	615	552	622	484	642	855	951	1044	886	977	980	1206	1129	1431	1478	1791	1240	1325	1657	1036	1093	843	678	558	677	421	495	697	697	572	742	551	458	593	530	356	335	361	323	245	205	262
Simulated #805	190	445	514	615	796	944	889	811	1000	1066	840	958	1043	1118	1239	1160	1470	1424	1183	1371	1528	1280	1113	863	781	819	777	882	698	723	861	867	641	624	515	677	548	627	421	326	183	138	159	177	206	296	218	174	78
Simulated #806	151	334	358	631	658	836	785	1217	1033	1080	1102	990	1066	1018	1247	1202	1159	1156	1046	1136	1061	944	884	871	814	812	775	799	731	810	752	650	587	635	638	556	510	442	438	436	544	407	320	436	458	450	451	384	308
Simulated #807	48	203	364	531	508	540	661	803	921	953	977	1200	1365	1082	1197	1127	1360	1467	1331	1429	1628	1513	1411	1008	894	1189	988	1030	1013	864	600	516	536	492	520	438	440	507	288	338	329	279	226	233	223	112	229	120	113
Simulated #808	122	306	325	419	503	585	634	586	638	797	1002	964	1116	949	941	750	1136	1083	1270	1228	1282	1220	1382	1258	1000	792	755	643	657	726	729	769	785	816	658	817	736	750	733	565	401	439	433	454	398	597	543	346	152
Simulated #809	82	235	274	487	647	720	705	758	910	994	1084	1161	1004	1023	903	904	985	1219	1211	1274	1427	1374	1278	1132	1034	864	936	1090	948	883	948	781	594	634	515	583	480	390	302	311	329	265	341	472	358	313	261	266	289
Simulated #810	146	333	396	519	448	555	587	605	789	914	965	839	927	1020	1113	1116	1127	1277	1282	1408	1531	1373	1296	1067	1047	741	832	921	1024	1006	849	688	557	548	589	583	634	721	669	630	533	413	388	486	349	217	181	82	27
Simulated #811	97	279	331	475	622	618	713	626	794	913	982	833	957	899	874	749	744	843	913	757	1005	832	898	819	755	904	715	677	844	952	893	964	942	718	675	458	444	627	552	882	774	612	771	608	561	472	593	716	808
Simulated #812	97	246	401	545	514	701	704	761	850	1029	1036	1118	1036	1157	1121	1054	1229	1092	1146	1157	1138	916	927	1201	923	1124	977	875	838	924	969	857	618	734	781	742	708	568	461	396	334	393	504	439	331	182	170	223	76
Simulated #813	110	311	424	608	797	918	1024	941	976	911	834	1014	1171	1203	1374	1056	1203	925	1146	1083	1140	938	997	947	951	1033	943	930	738	780	604	594	632	591	518	408	455	443	544	424	442	638	537	523	447	400	322	217	93
Simulated #814	63	182	277	297	469	524	567	639	833	757	675	878	872	873	1001	952	1069	985	1009	1075	962	1061	1103	1039	1028	1061	942	917	864	908	850	1032	780	783	666	786	742	757	614	625	665	629	643	650	703	481	337	266	224
Simulated #815	79	305	441	584	652	825	851	871	815	885	1217	1181	1120	1403	1306	1195	1597	1466	1252	1113	1096	1069	1041	898	994	728	863	712	564	631	628	590	818	683	696	771	560	546	408	473	436	440	223	217	219	219	169	138	59
Simulated #816	60	208	338	542	563	529	627	718	807	854	825	1175	1327	1499	1591	1390	1557	1389	1385	1345	1377	1444	1276	965	825	877	975	922	1074	810	767	696	522	551	530	451	515	395	311	258	266	314	282	291	253	210	221	164	44
Simulated #817	233	465	501	454	422	460	401	490	636	818	787	861	1106	980	1025	1030	1047	1105	1031	1277	1345	1194	1297	1037	985	1000	966	948	919	727	691	679	700	729	600	715	586	582	628	518	608	470	564	521	546	419	453	303	298
Simulated #818	103	365	584	927	809	919	710	731	858	735	702	962	1090	1026	1165	998	1193	1281	1512	1404	1876	1928	1673	1440	1071	1091	1029	873	690	787	617	798	593	444	436	350	407	324	365	220	217	156	133	104	113	184	159	107	57
Simulated #819	80	294	296	525	657	676	734	843	734	845	1012	806	883	1145	1297	1083	1183	1239	1433	1176	1272	1182	951	749	622	681	680	698	575	635	716	665	572	755	693	602	657	664	683	702	700	671	614	439	465	474	392	445	275
Simulated #820	104	274	398	575	666	735	698	822	1132	1026	1063	1214	888	948	883	931	946	1261	1373	1262	1260	1213	1441	1188	1095	1043	823	896	832	1097	894	875	533	624	533	588	422	613	425	330	493	256	261	231	330	252	295	108	109
Simulated #821	153	195	245	291	529	804	974	1182	1166	1044	1535	1158	1256	1352	1297	1196	1309	1151	1245	1372	1373	1202	1121	1017	937	778	727	869	847	763	687	586	504	546	495	511	394	337	298	393	380	344	340	334	188	126	201	244	169
Simulated #822	103	354	391	664	818	664	780	754	919	820	911	978	1005	1132	1160	1239	1420	1267	1492	1541	1577	1192	1143	1066	908	903	958	850	762	631	577	623	674	690	567	605	483	529	436	389	377	325	240	257	231	146	137	197	88
Simulated #823	69	284	353	534	588	614	494	540	832	826	740	973	1007	807	853	907	1168	908	1180	1451	1582	1838	1521	1063	1239	1277	1069	1105	849	675	781	744	680	562	551	467	414	487	365	457	456	446	557	443	388	228	377	260	255
Simulated #824	17	82	95	163	318	303	389	370	543	470	478	652	645	906	964	1103	1162	1223	1358	1221	1476	1747	1719	1607	1400	1301	1222	906	745	713	994	723	591	536	702	624	513	620	575	444	532	420	533	377	544	572	452	399	327
Simulated #825	124	357	441	505	779	687	824	945	926	981	1060	1000	849	916	872	796	779	852	835	743	983	1069	963	999	834	826	848	867	810	763	708	706	813	852	790	636	639	728	618	504	564	682	614	588	760	721	396	357	237
Simulated #826	106	211	445	654	584	783	961	819	891	867	929	1054	1229	1343	1211	1199	1525	1747	1851	1680	1443	1455	1239	985	943	969	1065	902	703	801	709	600	517	475	583	401	234	159	191	238	203	190	223	185	100	83	146	252	236
Simulated #827	178	359	419	604	691	799	769	771	780	887	876	1121	989	1188	1274	1256	1356	1258	1146	1082	1265	1174	1214	1115	993	941	680	670	651	859	780	707	787	666	568	632	665	693	553	450	427	332	332	271	211	201	267	219	97
Simulated #828	228	478	577	616	712	632	640	680	801	734	709	757	858	932	913	973	1211	1146	1259	1165	1283	1441	1708	1314	1144	1102	1111	951	861	792	776	641	526	569	489	525	410	424	401	453	400	394	411	313	321	330	334	367	361
Simulated #829	97	268	418	548	508	740	734	985	871	1184	1107	986	1034	1131	1236	968	1065	1176	1374	1107	1475	1565	1475	1167	1268	1022	811	837	622	661	721	573	532	730	682	501	378	495	466	429	363	263	314	270	234	198	231	220	94
Simulated #830	58	166	422	415	412	617	709	767	696	855	1212	898	1062	1076	1047	836	1016	1007	1087	949	1187	1032	970	768	847	713	664	788	834	746	726	755	629	583	515	656	684	732	748	601	817	727	958	815	675	699	614	299	149
Simulated #831	138	441	440	594	1122	828	1169	1036	1384	1360	1102	1049	1147	1153	1161	1002	1114	1387	1157	1157	1142	1149	900	848	780	851	710	783	868	684	692	716	726	514	433	416	475	500	539	541	346	232	342	328	193	180	146	184	80
Simulated #832	221	387	353	552	628	696	593	764	744	770	912	1062	1204	1267	1013	941	1153	1258	1380	1107	1205	1427	1563	1136	981	952	913	798	706	920	825	811	534	670	600	476	533	573	508	416	354	254	289	276	245	310	373	355	160
Simulated #833	192	473	462	532	631	728	722	672	658	680	847	870	1004	904	989	1113	971	1161	1175	1005	966	1195	1235	1049	1078	1021	1011	933	712	872	794	893	764	816	566	484	437	510	583	464	524	516	569	498	497	310	391	419	247
Simulated #834	80	345	438	543	610	524	730	692	799	867	787	896	1022	1128	1036	1034	1229	1149	1250	1036	1159	1321	965	869	779	845	796	932	922	902	842	697	778	760	689	671	648	681	538	597	610	429	447	611	421	290	181	261	245
Simulated #835	130	369	427	446	524	514	554	836	729	821	907	1184	1031	1035	1036	1145	1334	1230	1085	1180	1297	1241	1268	1244	1029	1043	1021	975	750	831	692	691	704	610	524	483	425	562	534	427	458	379	362	306	450	378	416	347	316
Simulated #836	103	193	424	709	753	955	1031	1195	1066	922	814	979	1289	1376	1557	1210	1285	1153	1236	1077	1279	1506	1128	1035	887	1150	1186	932	766	710	792	855	651	535	448	483	420	289	364	340	311	207	203	180	206	91	59	8	0
Simulated #837	98	393	343	482	585	729	831	893	830	787	661	620	770	932	863	950	1174	1261	1031	941	1104	1294	1415	1166	1109	1112	1010	1092	1095	946	1029	698	575	635	578	535	498	501	395	369	400	445	468	408	487	317	264	336	415
Simulated #838	157	293	339	669	750	758	760	855	785	854	942	930	1083	1403	1105	1110	1004	1138	1204	1059	1251	1331	1287	1127	998	942	881	818	795	1051	839	732	534	660	584	539	501	450	453	303	332	273	263	335	371	364	402	376	196
Simulated #839	62	232	409	577	440	552	604	741	882	873	1024	1000	1100	1087	1140	1003	1200	1302	1413	1230	1574	1585	1273	1272	1091	926	688	511	635	570	504	526	408	454	475	448	518	563	492	547	490	418	377	617	624	396	510	395	203
Simulated #840	127	452	548	834	967	1256	1032	1074	1284	1228	1199	1071	1058	1298	1096	1249	1389	1479	1278	1088	1374	1158	1201	1036	959	809	793	673	592	660	811	756	535	574	545	400	220	252	246	249	178	156	201	255	112	104	105	119	124
Simulated #841	175	399	514	538	741	919	780	919	907	918	846	1153	1157	1157	961	885	1053	1055	1090	1056	1263	943	878	781	863	909	1020	950	955	1085	1071	1147	1010	803	576	528	449	572	483	469	382	358	376	271	243	245	166	233	58
Simulated #842	127	302	401	471	627	690	668	769	906	1019	1144	1283	1262	1140	1456	1217	1396	1114	1214	1217	1083	1197	1325	904	763	699	956	991	820	761	673	608	500	597	499	482	371	391	466	325	276	276	302	328	389	416	659	464	191
Simulated #843	76	173	434	527	566	560	552	699	685	924	926	1120	978	1093	979	1099	1087	1026	1212	1073	1313	1450	1365	962	943	1029	899	928	919	984	865	783	646	739	610	579	636	531	338	377	319	433	398	471	382	555	391	369	204
Simulated #844	31	124	206	325	363	359	503	793	770	860	1000	999	1174	1126	1139	1224	1353	1166	1196	1134	973	1073	1143	1051	1211	1399	1241	1105	817	720	620	682	708	661	753	669	635	721	605	625	484	439	417	306	369	314	324	233	136
Simulated #845	138	307	472	619	726	726	776	883	1145	1199	1366	1497	1478	1235	1252	973	952	1162	1235	1244	1336	1330	982	833	772	657	645	733	665	810	678	579	586	587	520	477	420	337	328	420	573	460	354	321	354	277	391	179	91
Simulated #846	97	247	292	414	523	614	700	930	764	817	745	739	973	1274	1145	1090	1375	1167	1182	1101	1005	1169	1334	992	952	732	729	815	689	702	681	657	658	811	636	710	506	652	732	632	580	408	411	357	354	413	497	431	331
Simulated #847	18	133	256	328	413	598	731	1055	969	858	1044	1250	1510	1276	1247	1074	1143	1259	1381	1217	1268	1077	1121	944	834	870	1071	912	794	905	897	727	718	741	578	514	451	383	533	401	342	362	232	253	292	244	199	264	286
Simulated #848	86	449	511	541	617	810	982	1072	1059	1125	1375	1290	1337	1440	1517	1316	1554	1612	1374	1309	1212	1061	1038	934	1049	957	831	814	790	653	617	526	433	460	419	494	486	339	217	307	232	127	220	161	89	89	138	161	71
Simulated #849	89	312	401	712	608	605	619	751	742	923	1009	975	947	1109	1237	1164	1198	993	1048	1030	1037	1260	1940	1136	1013	817	821	827	909	746	605	606	749	524	562	484	505	417	429	436	500	322	372	400	400	470	465	505	385
Simulated #850	144	204	318	399	309	470	601	633	727	672	730	808	933	912	967	925	1351	1528	1528	1449	1162	1106	1062	912	1008	876	995	862	829	893	830	719	686	901	777	635	603	571	557	575	595	474	480	488	487	670	512	250	127
Simulated #851	346	520	598	978	899	1118	837	1122	1216	1209	1173	1076	1034	975	1278	991	925	1000	1186	892	1060	1210	1162	1005	891	949	719	726	652	760	763	711	635	583	504	562	403	375	371	338	459	276	211	132	147	211	300	447	209
Simulated #852	121	199	295	586	516	674	546	606	829	978	965	1166	1146	1090	1105	1170	1436	1269	1236	1121	952	1316	1245	882	965	908	923	823	846	846	814	1063	801	763	644	598	583	806	481	402	316	231	390	291	288	412	264	184	108
Simulated #853	101	322	522	631	649	677	748	741	905	1001	951	1220	1077	1176	1192	1255	1383	1399	1697	1448	1520	1346	1132	938	1105	1020	940	887	592	701	630	575	658	478	457	577	386	309	279	247	246	215	224	286	251	249	349	193	160
Simulated #854	116	339	405	521	531	658	785	838	1043	995	841	956	812	1006	925	1059	1195	1297	1321	1172	1182	1653	1570	1214	1222	1001	815	1074	862	824	804	729	563	520	518	532	395	404	464	469	453	322	274	402	316	223	277	128	107
Simulated #855	60	231	505	812	932	1166	1027	1092	1089	1017	1033	1354	1428	1359	1229	1331	1542	1283	1206	1241	1341	1216	1204	1081	823	649	629	563	509	541	627	546	500	609	394	413	250	265	324	292	298	321	346	241	272	270	306	210	294
Simulated #856	167	393	418	657	747	731	663	667	754	785	851	977	1028	834	963	1025	1212	1337	1395	1243	1171	1168	1370	1512	1077	850	669	1020	975	821	924	732	677	553	459	507	417	306	279	302	385	278	299	456	336	250	345	251	469
Simulated #857	124	403	613	744	665	832	788	788	789	762	683	836	962	830	1019	953	953	982	1183	1150	1427	1105	1010	847	649	728	581	541	534	508	628	655	679	649	641	695	700	690	791	962	844	605	624	728	646	524	581	385	139
Simulated #858	139	265	387	517	693	833	841	854	998	986	1025	710	847	1084	826	766	1280	1212	1347	1037	1076	1053	1152	1110	947	828	781	689	601	726	614	763	902	980	867	656	598	595	538	491	395	525	431	478	360	336	469	394	207
Simulated #859	89	283	273	544	583	507	727	851	917	894	1146	1149	1290	1020	1088	1236	1219	1281	1246	1240	1201	1597	1580	1102	975	921	737	623	455	447	592	615	585	620	483	535	361	401	459	505	688	376	412	329	228	371	465	441	271
Simulated #860	94	285	494	652	733	957	799	772	800	952	1059	1349	1424	1355	1147	1156	1249	1173	1136	1132	1558	1565	1562	1361	1099	1106	851	641	807	795	663	518	351	368	378	306	285	375	382	359	325	273	269	281	321	353	217	97	57
Simulated #861	46	123	257	293	461	660	619	745	744	832	846	1043	898	893	1202	1122	1118	1127	1471	977	920	1139	1232	1089	1089	844	809	743	736	1162	1073	844	761	756	632	717	608	737	771	599	486	477	477	315	372	354	458	264	174
Simulated #862	101	499	421	413	663	636	600	830	918	1059	972	1043	982	1014	1131	1071	1038	1362	1229	1098	1205	1521	1482	1174	1177	1181	1135	819	822	803	857	839	564	594	696	472	364	548	483	354	356	353	299	228	280	181	160	115	135
Simulated #863	149	299	378	398	655	728	707	833	662	730	771	797	812	989	942	996	1270	1313	1146	1084	1158	1157	1037	941	988	967	863	818	679	552	604	656	749	632	644	751	614	649	573	535	599	479	436	398	534	560	466	611	535
Simulated #864	36	196	268	503	643	686	878	1031	1162	900	865	966	880	1079	1215	1395	1410	1522	1442	1329	1438	1454	1311	1456	1218	1209	1083	781	645	665	680	614	498	432	528	300	300	281	279	375	321	227	243	264	297	312	262	228	104
Simulated #865	57	226	320	499	486	451	394	571	577	727	843	772	858	1084	1159	1209	1221	1237	1557	1550	1450	1460	1415	1057	1079	1104	1160	1106	885	922	669	728	445	479	480	682	705	780	507	352	416	405	371	367	327	368	334	248	81
Simulated #866	128	334	454	396	525	573	661	645	749	788	753	928	718	817	998	1001	1088	1102	1134	1242	1273	1138	960	961	1026	960	820	827	703	938	820	761	627	731	648	710	623	739	714	611	506	366	510	548	573	511	460	307	315
Simulated #867	104	328	491	667	663	672	822	970	937	852	1023	1087	987	1243	1173	1208	1152	1236	1227	988	1156	1150	1066	777	793	737	696	746	738	949	951	1012	764	791	636	577	592	614	673	462	448	323	348	397	289	290	210	165	153
Simulated #868	49	124	245	365	428	641	669	583	693	693	906	981	1059	1449	1443	1365	1334	1074	1299	1450	1662	1494	1345	1232	1273	832	682	865	757	675	716	620	618	669	630	661	566	397	382	306	382	406	503	406	375	267	254	174	153
Simulated #869	211	426	505	661	857	987	899	1118	1030	1139	846	906	859	956	1000	1170	1078	1224	1120	1146	1256	1170	1075	936	954	911	819	824	602	683	761	725	750	771	695	673	757	598	446	267	240	297	241	296	289	336	249	226	160
Simulated #870	111	452	423	585	608	844	770	948	1025	980	947	1057	952	1066	996	996	1009	1116	1111	1209	1347	1477	1361	1202	1251	1095	916	778	641	828	775	796	512	465	470	522	318	366	381	424	375	302	512	439	328	284	271	266	210
Simulated #871	68	190	336	390	638	1151	1103	1063	1327	1249	1143	1077	1043	1156	940	1042	1131	991	1168	1028	1088	1130	1200	969	1073	925	942	884	815	790	674	743	676	641	721	492	463	464	450	382	376	429	334	225	256	210	314	289	56
Simulated #872	219	305	357	521	592	605	658	874	917	971	878	854	904	1056	966	1211	1229	1287	1262	1246	1503	1518	1449	1291	1197	983	971	1024	634	784	683	692	560	616	576	582	550	500	513	458	364	317	301	381	187	169	155	176	155
Simulated #873	107	472	688	772	711	737	731	854	1041	939	877	1140	1106	1231	1324	1133	1278	1315	1212	1102	1194	1202	1176	1043	963	1010	939	872	818	763	563	505	461	402	363	367	335	286	393	372	469	371	384	415	354	388	339	301	235
Simulated #874	124	377	408	697	796	765	577	662	748	668	863	980	994	1033	993	1043	1079	1156	1364	1340	1676	1535	1256	1003	968	954	1125	953	723	729	671	703	690	732	685	598	513	518	466	570	493	353	386	318	302	277	257	60	59
Simulated #875	114	400	530	712	734	840	787	853	909	977	984	1083	1154	1086	1103	1075	1316	1217	1200	1004	1045	1144	1097	777	817	908	873	914	761	704	824	677	555	609	505	696	594	538	428	497	337	362	408	335	332	453	489	350	143
Simulated #876	115	304	354	313	438	484	550	685	589	544	638	715	700	902	1051	1051	1197	1345	1544	1429	1447	1488	1210	1045	1271	1130	1002	1115	940	955	775	862	660	647	679	575	446	469	428	425	458	563	469	460	442	471	442	230	155
Simulated #877	58	193	334	449	623	845	913	737	972	1038	808	955	1058	1140	1332	950	1103	992	1270	1276	1064	1028	982	1078	1129	803	792	924	588	794	776	796	725	607	581	698	500	592	624	535	365	359	524	421	265	397	446	364	226
Simulated #878	47	156	362	499	510	615	616	681	757	880	874	763	831	775	807	899	881	980	933	833	1033	1075	997	783	691	660	796	760	749	977	919	906	1055	1187	741	652	701	695	802	636	527	529	870	677	673	544	642	666	418
Simulated #879	162	476	413	750	890	785	977	1006	917	739	875	857	879	1077	890	971	1086	1262	1464	1184	1296	1180	1287	1170	1137	919	968	903	813	797	667	535	388	402	390	421	441	372	435	479	456	352	388	402	423	405	384	355	273
Simulated #880	197	334	407	592	547	682	721	775	916	999	970	1001	902	963	1005	870	887	848	1058	1088	1283	1347	1182	1026	988	935	779	817	692	678	659	674	672	763	716	712	601	679	596	483	682	450	427	483	511	358	375	383	403
Simulated #881	171	401	488	667	630	776	755	725	697	697	787	942	818	907	808	769	924	930	916	857	1107	1072	1051	894	729	919	793	799	818	702	653	549	670	680	613	618	562	625	554	638	713	518	450	595	575	526	459	599	807
Simulated #882	195	500	654	1042	1030	1197	1254	1346	1224	1111	971	1070	902	961	963	1043	1084	833	755	900	1256	1066	1026	1046	935	964	938	1038	1072	845	755	656	449	524	540	569	548	597	466	496	324	215	167	185	185	181	104	101	40
Simulated #883	80	197	332	285	451	578	616	688	571	720	649	681	804	971	1222	1220	1275	1225	1318	1240	1299	1425	1312	1040	1190	997	1103	970	713	818	674	687	869	849	702	754	595	685	654	749	618	428	408	383	255	293	259	255	84
Simulated #884	137	290	328	286	354	419	646	573	653	1048	966	1013	916	995	1065	950	1054	1005	1165	1175	1144	1145	1321	858	973	973	966	959	940	1172	991	927	752	846	941	694	587	592	537	472	505	432	417	317	375	285	287	269	295
Simulated #885	145	291	369	532	533	601	652	764	578	639	754	768	829	716	788	789	975	997	1263	1337	1390	1376	1222	920	885	635	785	801	673	719	715	792	676	870	682	759	896	694	784	908	736	637	603	714	474	427	429	255	275
Simulated #886	384	397	545	843	793	909	907	961	1034	1184	1251	1004	1100	1221	1116	965	1072	1071	1061	989	1056	1163	1267	943	746	639	541	754	534	427	597	624	485	499	456	555	535	525	534	473	538	411	395	493	442	501	528	296	310
Simulated #887	75	207	328	373	624	1058	818	945	1081	1029	1277	1178	1258	1518	1430	1460	1371	1508	1253	1126	1090	1351	1135	1190	1130	932	1200	961	815	761	564	493	514	419	383	332	426	465	357	380	327	279	179	175	127	87	91	108	70
Simulated #888	31	100	173	228	429	562	684	717	896	1146	877	1191	1397	1222	1356	1255	1039	1336	1538	1145	1305	1303	1647	1354	1193	1013	823	677	664	642	623	612	670	655	679	552	415	270	320	324	397	211	216	266	303	414	315	261	320
Simulated #889	39	156	284	315	495	682	728	777	783	887	1095	1140	1201	1093	1125	989	1135	1411	1288	1379	1362	1489	1543	1409	1153	993	763	741	770	968	660	629	697	615	554	581	487	693	507	403	349	237	238	201	298	251	272	216	201
Simulated #890	63	368	491	882	1028	998	949	1167	1120	1241	1373	1294	1540	1681	1506	1325	1285	1249	1455	1143	1378	1283	960	652	739	1024	924	704	521	509	617	425	460	407	357	257	257	302	307	216	271	233	247	363	352	157	160	60	25
Simulated #891	149	459	648	717	846	761	829	1055	825	871	851	1069	1073	1122	1158	1192	1129	1060	1304	1280	1319	1214	922	829	831	945	890	811	897	916	724	680	743	639	586	552	476	414	364	463	390	355	303	353	406	311	255	152	115
Simulated #892	138	304	304	372	574	565	674	806	905	862	881	1070	1247	1159	1259	1381	1303	1521	1335	978	1439	1297	1163	1180	1245	921	723	680	541	753	618	689	583	593	655	579	520	593	641	565	534	459	310	314	194	179	214	198	218
Simulated #893	264	615	819	859	869	1045	1122	1286	1291	1285	1265	1418	1597	1659	1492	1096	1283	1231	1161	978	990	1042	899	704	611	716	712	641	486	640	697	858	691	466	467	485	398	473	344	287	174	149	106	191	211	107	68	100	0
Simulated #894	150	352	495	585	609	691	819	888	848	1033	960	963	911	920	1454	1211	1284	1263	1359	1273	1263	1173	1159	856	1024	1110	1124	999	722	681	695	678	670	637	551	498	493	539	506	413	521	489	431	335	191	151	205	131	35
Simulated #895	207	452	457	671	736	843	790	858	881	919	863	1098	1096	979	908	827	1101	1236	1186	1087	1292	1250	1036	876	1014	880	892	833	776	902	710	635	556	623	654	721	505	467	534	693	619	420	435	415	317	222	311	357	182
Simulated #896	16	157	234	357	451	742	727	710	699	1040	1154	990	822	966	1038	1287	1192	1219	1197	1256	1177	1576	1447	1378	1340	1069	1070	955	650	797	746	687	532	497	602	535	477	792	536	498	419	373	330	177	148	191	238	191	268
Simulated #897	35	290	468	693	772	734	807	1041	1113	1016	966	1126	1012	1056	978	1086	1209	1455	1379	1226	1567	1766	1464	1284	1169	987	984	959	788	711	741	558	428	470	508	486	423	299	340	416	321	192	206	166	186	196	116	80	40
Simulated #898	43	107	183	339	408	505	505	508	587	567	996	920	917	1083	1173	1217	1170	1371	1408	1337	1734	1639	1761	1394	1214	1097	1143	926	735	849	892	819	611	640	566	467	494	432	506	475	375	390	350	258	187	226	230	312	123
Simulated #899	158	383	738	773	842	845	831	815	890	955	774	766	816	1061	824	635	674	690	808	700	832	821	659	630	623	702	833	981	863	1030	962	996	862	1003	948	927	843	745	626	806	712	645	679	541	455	508	469	465	110
Simulated #900	92	331	412	695	789	863	685	888	791	844	730	899	1018	945	929	824	1178	1468	1696	1427	1233	1316	1209	1042	1032	945	1073	851	767	834	768	656	590	708	630	662	564	507	456	498	524	330	412	286	222	136	158	151	99
Simulated #901	161	272	383	490	602	765	828	978	990	1068	1011	1128	907	1189	1026	922	1098	1174	1191	1144	1240	1261	1274	1108	1089	822	637	765	726	664	690	933	679	766	651	715	794	729	497	431	512	325	273	279	363	239	205	137	126
Simulated #902	53	262	267	388	673	855	733	1124	1232	889	926	1049	1103	955	994	1037	1000	981	1105	967	1344	1390	1297	989	921	808	808	849	692	585	619	544	558	622	551	485	399	391	474	534	525	457	456	466	528	535	464	461	625
Simulated #903	170	357	483	451	531	655	635	696	734	740	818	826	888	1026	945	923	1205	1149	1235	881	925	927	959	918	794	860	799	772	682	590	659	745	806	916	763	841	678	601	634	550	638	499	482	675	627	603	657	645	420
Simulated #904	20	126	174	262	553	768	652	853	837	697	1042	1205	1109	932	1219	1183	1158	1200	1317	1328	1418	1204	1041	924	888	836	986	755	799	839	839	801	736	797	495	492	412	414	412	574	605	511	641	486	441	368	247	345	229
Simulated #905	112	339	508	513	498	558	710	829	792	1001	892	947	943	770	763	755	778	987	1130	1453	1306	1417	1483	1042	918	780	716	710	717	600	533	619	579	520	633	750	647	598	775	665	644	515	556	602	642	575	492	377	408
Simulated #906	77	114	340	549	474	572	540	715	1034	1063	714	1022	1208	1376	1431	1381	1634	1374	1422	1405	1397	1172	1017	918	956	698	694	895	736	795	758	662	674	545	505	618	643	632	570	564	278	201	171	248	177	179	342	294	239
Simulated #907	67	275	539	698	761	867	938	941	995	913	913	1020	1133	1077	1393	1378	1319	1329	1571	1431	1589	1306	1113	824	881	992	1126	911	667	604	673	610	667	555	495	450	426	403	265	270	285	193	284	254	278	286	176	119	28
Simulated #908	96	336	432	471	521	682	803	819	924	1029	956	1050	1050	1060	1069	1134	1305	1451	1224	1002	1314	1313	1120	877	933	899	876	868	895	965	814	822	678	792	706	654	788	582	565	437	348	347	311	231	203	125	136	196	105
Simulated #909	82	292	455	617	903	1288	1041	1132	1393	1278	1145	1139	1047	1035	1166	1071	1393	1268	1360	1343	1607	1804	1415	1253	950	889	605	754	755	627	594	427	445	431	330	332	253	248	245	214	201	209	197	354	303	147	68	83	116
Simulated #910	137	337	426	456	443	534	523	614	848	856	781	841	1034	944	912	904	984	1197	1301	1090	1149	1127	1195	1044	1060	922	774	945	789	683	634	498	526	548	532	578	597	535	646	712	572	524	560	515	622	488	497	482	477
Simulated #911	80	163	210	297	514	507	540	541	621	745	800	849	928	997	1076	1153	1206	1225	1177	1104	1209	1095	1144	763	677	683	791	982	688	763	722	798	905	876	721	800	828	726	836	713	520	448	666	624	512	393	429	489	504
Simulated #912	62	239	429	547	986	952	908	729	797	836	910	1009	1059	1119	940	799	937	1141	1464	1303	1180	1185	987	850	1123	1198	967	812	708	684	654	637	469	542	573	635	442	677	508	579	443	340	342	414	415	513	375	531	224
Simulated #913	44	259	410	638	606	719	688	746	868	854	820	891	1056	1085	1117	1064	1167	1022	1124	1242	1469	1351	1364	1128	1055	961	777	807	597	639	718	844	732	775	821	776	552	531	626	520	393	329	352	411	284	268	286	266	191
Simulated #914	66	268	235	434	383	440	468	554	466	518	495	632	872	866	1032	1009	1210	1201	1168	1405	1556	1541	1438	1291	1089	1151	976	928	789	747	736	547	641	551	501	620	608	732	579	578	558	503	639	665	549	428	579	385	370
Simulated #915	131	395	439	529	538	575	606	585	609	689	704	793	821	907	843	851	883	906	969	1037	1131	1303	1430	1383	1116	1203	1070	1017	798	766	588	573	473	639	538	559	579	667	767	504	623	650	677	655	616	455	532	609	497
Simulated #916	91	199	233	395	774	745	710	641	723	614	594	688	839	918	1185	1289	1137	1332	1245	1212	1529	1519	1611	1126	1170	1044	1094	817	770	672	708	863	738	734	716	666	474	350	319	291	294	381	258	288	282	499	361	393	393
Simulated #917	213	425	543	630	591	684	795	856	934	928	814	946	1021	926	991	959	1320	1431	1285	1157	1095	1133	1308	1181	1231	1126	919	978	908	792	793	936	654	590	517	696	639	528	488	477	436	277	228	210	183	191	125	109	69
Simulated #918	111	204	413	522	602	750	649	775	979	970	1088	1154	1255	1121	1127	1131	1121	1200	1181	1150	1480	1427	1312	1156	1210	1009	937	849	742	676	570	669	631	579	535	526	488	382	439	432	408	320	283	259	299	288	380	358	178
Simulated #919	47	246	298	432	494	544	801	814	759	629	691	780	997	1108	1061	1020	1050	1174	1523	1263	1408	1628	1946	1504	1237	1256	949	1112	802	681	793	572	508	543	507	468	396	346	450	401	360	338	335	368	363	288	363	275	220
Simulated #920	85	288	549	582	730	748	1138	1170	1152	1156	1399	1309	1319	1599	1763	1557	1295	1416	1480	1539	1462	1143	1229	1019	1124	994	934	901	727	844	624	550	431	466	264	232	226	172	179	150	82	52	47	83	64	16	32	27	0
Simulated #921	163	513	489	513	521	727	1130	1132	963	852	956	1056	949	1207	1271	1100	1289	1190	1219	1392	1303	1631	1114	762	705	750	953	873	838	681	600	526	594	487	576	805	704	592	404	365	329	307	224	332	226	196	244	290	127
Simulated #922	97	276	518	515	690	882	757	768	858	846	762	907	812	1040	1484	1133	1359	1348	1355	1203	1067	1226	948	796	774	744	804	850	755	712	785	635	785	659	705	585	481	529	425	473	559	467	379	343	336	422	469	504	298
Simulated #923	166	292	517	525	715	612	680	864	661	695	580	716	964	926	837	1031	1195	1312	1618	1562	1741	1776	1531	1291	1103	917	871	765	629	556	571	499	435	476	588	742	517	491	455	442	426	505	459	393	403	343	350	312	139
Simulated #924	83	313	526	816	857	822	934	1236	1264	1334	1435	1343	1282	1168	1276	1465	1480	1396	1214	1090	1094	997	1086	791	885	837	691	726	523	669	614	750	673	566	290	254	205	274	280	255	389	462	491	173	289	231	189	129	92
Simulated #925	56	167	374	501	639	929	1130	1238	1238	1427	1544	1364	1440	1334	1411	1133	1308	1255	1463	1338	1553	1483	1103	976	857	911	826	818	739	727	634	528	341	418	498	374	378	386	293	258	166	168	129	196	105	51	69	62	12
Simulated #926	82	179	243	315	416	485	761	612	667	729	703	867	856	900	1256	898	1124	1356	1256	1284	1549	1486	1539	1592	1335	1296	1046	990	837	962	784	492	480	615	501	440	502	419	390	396	378	393	437	328	363	390	408	456	405
Simulated #927	103	259	361	606	539	705	700	742	947	1047	986	1116	1155	1118	945	858	1018	1055	990	1269	1378	1398	1304	1214	1315	1084	918	800	790	999	865	628	550	614	912	787	629	446	393	396	403	274	332	260	221	199	202	168	114
Simulated #928	82	225	330	559	625	451	576	635	584	786	758	765	763	976	1030	888	866	891	911	944	1165	1196	1258	1176	1011	919	755	761	899	764	811	896	735	760	599	699	429	585	655	664	672	509	518	532	689	713	776	619	401
Simulated #929	205	387	433	573	542	766	870	922	994	1275	1101	1155	1229	1451	1656	1372	1509	1451	1294	1414	1448	1251	1139	834	881	896	750	544	430	520	646	536	503	540	434	380	300	470	555	409	256	285	282	192	166	178	205	273	177
Simulated #930	169	229	323	447	415	509	468	548	733	924	865	839	910	1023	1031	1062	1201	1329	1409	1371	1466	1428	1457	1441	1196	1133	987	815	697	625	641	593	474	655	506	576	478	384	469	394	450	383	615	596	404	449	387	332	125
Simulated #931	98	210	264	582	951	946	817	943	1106	973	865	1151	1146	1017	1230	1004	889	1106	1203	1419	1266	1260	1443	1185	1006	869	830	749	611	757	638	490	479	609	470	493	531	493	447	440	407	379	445	403	341	419	339	206	153
Simulated #932	104	288	401	455	622	749	976	870	946	936	919	1360	1260	1273	1265	1379	1428	1323	1290	1248	1046	1367	1354	1291	962	851	814	871	747	827	616	551	626	587	587	416	425	468	385	523	305	282	246	233	184	121	110	198	91
Simulated #933	247	515	851	1177	1524	1404	1064	1048	896	1176	1388	1177	1059	1142	1226	1179	1391	1440	1903	1509	1702	1552	1215	938	873	896	806	727	422	391	329	337	299	318	248	272	239	321	186	259	187	100	70	105	106	61	53	20	0
Simulated #934	36	242	329	405	546	590	732	652	853	822	680	965	1169	1013	1158	910	971	1145	1098	910	1060	989	1207	1162	943	768	801	762	668	688	613	714	530	673	589	546	464	456	412	502	508	563	578	751	1016	808	679	689	454
Simulated #935	66	234	302	550	636	667	687	784	803	982	1058	1151	1189	1256	1171	1110	1153	1310	1281	1404	1584	1393	1246	947	939	793	889	962	869	731	701	737	645	608	493	412	369	390	354	320	369	273	378	380	334	356	475	365	134
Simulated #936	63	205	293	443	587	810	1237	1185	1032	1365	1486	1513	1336	1364	1258	1469	1250	1177	1392	1357	1446	1308	1072	1021	845	889	795	692	621	695	608	630	430	522	589	383	337	303	301	317	293	207	141	154	156	146	246	232	98
Simulated #937	104	325	450	742	688	615	720	692	963	907	976	996	902	924	1087	1360	1323	1396	1277	1103	1285	1293	1334	1125	920	938	926	831	799	817	754	586	550	593	512	479	474	524	570	582	475	557	553	359	374	205	153	129	43
Simulated #938	120	475	433	496	677	866	955	898	883	1081	899	989	1029	887	967	957	962	806	1068	1138	1329	1435	1274	1089	1144	1047	909	793	622	721	698	688	560	556	449	496	452	486	513	498	592	530	471	450	437	413	449	341	188
Simulated #939	81	328	366	385	472	525	674	665	697	833	730	826	956	1036	1055	1019	925	1026	1233	1308	1374	1315	1348	1241	1154	925	1034	857	737	666	681	673	570	634	647	767	546	542	404	489	390	430	524	507	399	424	437	377	477
Simulated #940	107	342	376	359	541	592	860	1057	1184	893	798	719	953	1340	1368	1110	1004	1040	1100	1279	1263	1179	1363	935	1031	862	723	773	819	868	773	618	687	597	555	729	718	729	533	638	602	404	487	381	327	257	197	197	68
Simulated #941	92	277	335	381	451	603	704	806	764	799	828	976	1066	1187	1200	1139	1094	1092	1306	1085	1043	876	1087	852	855	801	885	933	902	891	945	785	768	857	913	907	738	655	506	566	564	536	396	422	294	310	333	195	202
Simulated #942	139	315	424	561	590	589	855	996	1036	1026	1082	1152	1594	1128	972	956	930	916	960	853	775	1068	913	814	873	842	834	654	613	601	669	708	793	759	691	617	630	509	580	497	480	535	474	541	395	396	493	533	391
Simulated #943	79	201	319	414	622	813	977	1190	1016	1135	1334	1365	1413	1220	1255	1205	1186	1258	1356	1041	1295	1306	1126	840	896	1009	1007	957	750	767	754	740	657	595	590	463	377	455	414	292	218	236	232	212	262	130	106	120	111
Simulated #944	90	273	319	392	405	546	645	710	803	1018	934	827	958	1119	1057	1137	1176	1352	1324	1419	1333	1288	1334	1248	1052	1100	859	840	989	965	948	802	681	692	723	778	604	460	469	552	480	304	339	166	190	117	111	172	111
Simulated #945	70	331	430	656	722	810	837	918	1013	891	1009	1044	1043	964	1074	969	1081	1298	1308	1142	1489	1727	1569	1196	1107	1063	784	910	747	636	500	536	479	516	458	487	419	406	302	357	390	402	382	320	291	305	365	233	181
Simulated #946	159	284	342	448	618	764	812	628	785	706	867	890	841	898	977	866	963	1196	1321	1291	1269	1304	1156	982	1132	919	803	974	717	757	657	718	787	736	751	721	650	545	518	549	508	587	490	533	539	597	343	220	169
Simulated #947	167	323	459	615	542	530	493	676	651	845	739	936	878	869	1102	852	850	822	856	842	921	810	1007	1036	702	704	701	664	731	792	771	669	562	591	583	695	582	644	780	675	630	523	649	757	844	715	750	922	1163
Simulated #948	182	391	463	526	775	974	1042	995	1240	1158	1132	1206	1352	1167	1061	894	1098	1346	1245	1161	1072	921	756	593	816	623	652	744	632	727	662	761	572	561	571	649	622	650	477	502	507	383	402	273	327	368	370	368	230
Simulated #949	107	229	315	345	485	457	556	795	927	951	1031	1022	1024	1199	1159	1180	933	1116	964	1057	1087	1000	1072	1059	1036	982	971	887	677	765	735	729	666	557	557	511	585	545	508	638	750	572	508	600	360	449	367	337	386
Simulated #950	151	350	359	404	456	627	957	974	815	744	985	913	890	982	1038	813	1093	1225	1211	1285	1105	1545	1160	1125	999	973	988	1238	990	1032	984	735	573	574	695	496	328	278	316	388	316	331	270	462	378	318	348	429	221
Simulated #951	119	388	342	571	824	797	723	897	813	1052	1017	1077	841	968	995	915	1058	934	946	1008	1180	1186	1241	952	983	905	957	1043	755	830	685	539	476	502	527	705	657	643	596	609	582	510	435	459	387	359	342	315	398
Simulated #952	108	314	334	540	786	984	1028	966	913	1196	1022	1195	1283	1142	1114	1037	1029	1135	1257	897	962	805	889	599	646	749	752	844	846	816	840	697	818	699	797	779	644	600	438	543	492	476	402	387	416	483	284	210	81
Simulated #953	45	263	353	438	667	978	947	845	1017	1013	1116	1107	1110	1330	1306	1079	1347	1345	1323	1209	1176	1017	984	905	1005	858	750	748	684	671	676	754	574	716	557	610	506	479	290	387	342	273	329	480	500	448	282	190	207
Simulated #954	191	243	286	438	485	464	471	683	768	909	828	917	1041	1210	1323	1098	1228	1047	1053	1026	1193	1449	1412	1212	1265	1084	1047	761	634	765	747	690	595	647	676	783	577	684	596	533	527	482	464	336	353	303	289	242	144
Simulated #955	123	305	574	688	789	834	876	840	810	1040	877	973	1165	1228	1043	964	1152	1243	1213	1004	1177	1443	1461	1119	1107	958	1116	1028	756	677	641	575	546	517	607	504	445	501	500	620	590	367	256	250	179	131	159	128	146
Simulated #956	87	271	374	632	869	878	788	843	878	956	740	982	1062	1203	964	819	816	1053	1052	932	1068	1117	1101	865	1058	1131	1058	867	896	700	895	807	578	650	684	669	575	528	574	560	668	426	349	422	365	245	382	382	315
Simulated #957	90	408	463	743	877	1002	851	955	923	900	948	798	925	1064	931	829	1138	1097	1122	1108	1156	1411	1443	1088	987	905	967	929	785	806	861	719	599	615	554	558	469	430	359	395	445	500	440	389	359	305	299	201	181
Simulated #958	74	187	365	629	558	511	520	769	836	793	909	956	1070	1232	1391	1394	1403	1555	1665	1278	1245	1465	1467	1145	1087	979	984	822	747	807	675	688	720	628	487	576	584	605	408	300	199	185	178	158	328	269	124	218	161
Simulated #959	227	319	428	575	751	661	716	1131	1008	1021	1259	1263	1139	1264	1270	1144	1220	1403	1448	1280	1339	1258	1064	1005	871	680	806	689	578	660	586	393	422	515	517	529	428	362	394	359	340	370	346	387	461	358	327	218	359
Simulated #960	64	322	447	492	512	672	697	807	1044	1137	1099	1264	1163	1258	1100	1318	1501	1392	1334	1283	991	1146	1150	906	1033	846	695	676	603	575	524	454	439	434	423	438	481	543	441	431	474	600	541	435	351	289	420	389	320
Simulated #961	109	352	423	524	533	483	671	673	653	681	560	904	821	832	771	745	890	1140	1381	1081	1126	1204	1297	1052	983	929	1034	969	830	841	650	689	674	803	806	648	586	653	668	667	502	497	561	448	402	409	517	594	427
Simulated #962	53	314	272	447	622	819	793	844	1059	1049	1202	1020	1198	1582	1400	1480	1352	1481	1573	1348	1516	1353	1154	906	803	647	549	442	526	689	623	665	487	599	547	467	466	536	449	521	379	300	387	329	288	229	222	144	104
Simulated #963	118	314	383	634	704	633	763	925	990	992	759	1019	954	1251	1235	1202	1274	1188	1305	1279	1319	1278	1187	832	1164	932	1027	1055	931	949	874	793	645	612	663	433	491	404	385	680	440	260	251	236	166	97	121	160	24
Simulated #964	103	279	514	697	773	993	771	827	843	1055	910	922	925	1243	1225	1274	1102	1044	1097	1406	1555	1766	1503	1329	1099	1036	931	801	804	832	702	674	520	681	549	470	521	398	506	410	251	101	134	152	87	106	96	163	74
Simulated #965	85	179	257	377	501	613	794	996	858	1220	1099	1106	1070	1212	1455	1548	1444	1273	1267	1205	1137	1172	1056	966	819	815	672	817	749	677	829	579	508	584	603	510	450	496	371	431	394	380	360	387	334	328	511	408	346
Simulated #966	80	303	532	566	615	662	855	955	909	998	886	1242	1244	1249	1310	1337	1320	1176	1315	1135	1082	973	738	641	646	621	677	636	599	729	631	631	581	635	612	520	543	553	472	451	488	518	420	503	553	449	424	482	473
Simulated #967	136	288	281	452	672	839	852	761	708	650	697	949	1058	1247	1148	1218	1280	1204	1341	1289	1379	1400	1582	1693	1580	1093	1088	868	695	727	825	785	542	631	596	478	470	485	357	292	304	331	234	223	173	146	89	79	36
Simulated #968	77	212	267	294	443	556	593	686	762	817	779	1044	1040	985	1010	1108	1262	1245	1520	1228	1383	1636	1671	1250	1089	1039	918	857	787	704	681	692	686	658	675	567	541	419	407	422	433	343	267	419	334	431	386	322	275
Simulated #969	82	214	418	513	834	803	820	886	994	1136	969	1090	1368	1202	1479	1329	1217	1238	1286	1386	1424	1397	1350	1214	1251	1098	981	815	754	768	552	445	464	519	342	349	337	386	305	289	260	195	177	179	254	268	282	206	157
Simulated #970	158	377	483	656	638	677	657	706	868	1045	902	935	840	968	979	1107	1076	1092	1110	992	1133	1220	1227	876	708	673	764	739	634	699	793	628	682	630	639	819	670	690	796	855	870	700	472	520	349	398	182	248	161
Simulated #971	51	106	254	338	341	378	485	802	1010	653	748	1208	1148	1191	1198	1091	1217	1139	974	941	1247	1039	847	607	713	834	913	960	816	739	792	739	670	795	806	603	526	722	616	803	707	509	489	467	465	569	687	511	424
Simulated #972	77	260	424	677	660	820	868	985	1088	1007	1102	1191	1153	1317	1427	1469	1618	1343	1370	1357	1381	1246	1062	936	853	819	875	637	611	615	604	595	540	658	502	573	460	354	298	288	284	269	257	253	379	213	173	210	121
Simulated #973	31	321	424	542	636	755	826	948	1015	947	1056	1060	1184	1608	1602	1497	1330	1321	1350	1245	1126	1447	1632	1148	1088	839	895	776	706	729	619	587	592	548	499	393	314	333	346	360	374	226	303	202	146	102	113	133	58
Simulated #974	118	258	473	879	890	1061	891	945	1100	1009	1128	1233	971	972	1255	940	1109	1234	1147	1076	1188	1109	1149	1208	1195	1130	829	954	678	683	674	734	823	579	561	490	528	399	348	387	397	399	389	224	120	112	102	133	137
Simulated #975	179	397	357	446	602	754	752	1118	1169	1118	996	1127	1206	1229	1331	876	914	815	788	711	868	1009	1193	852	717	682	801	726	786	920	903	844	769	795	726	597	471	518	546	492	488	526	540	446	379	277	380	514	337
Simulated #976	94	268	281	334	434	402	548	565	515	614	625	781	746	784	799	861	932	1157	1491	1744	1505	1920	2167	1655	1229	1282	1320	1037	1004	912	816	682	551	528	622	467	439	522	544	329	390	265	362	407	357	328	333	151	117
Simulated #977	173	369	538	788	911	990	1018	1007	975	1096	912	1200	1230	1297	1529	1222	1312	1418	1386	1451	1557	1699	1269	1124	851	803	777	637	488	449	420	539	480	529	474	416	331	308	224	209	273	209	236	220	180	206	120	115	152
Simulated #978	46	258	455	479	692	974	926	940	846	787	767	848	935	943	1113	1031	1175	1393	1233	1276	1465	1485	1119	795	901	874	757	771	985	726	622	761	473	415	440	518	502	575	505	332	349	236	244	409	474	519	534	456	553
Simulated #979	216	318	388	433	556	593	756	852	809	803	831	878	1098	1047	901	1003	1227	954	1012	1161	1302	1258	1191	1122	1096	968	808	993	703	709	580	625	519	552	731	532	607	517	478	473	492	398	507	501	501	472	626	527	352
Simulated #980	147	275	397	591	700	854	723	942	979	1062	979	1351	1581	1404	1478	1179	1229	1417	1390	1016	1378	1015	858	625	815	893	841	839	694	889	810	765	584	639	550	415	390	413	597	476	415	285	276	194	166	159	241	148	97
Simulated #981	91	243	311	787	750	748	771	751	1127	1001	1026	997	1265	1041	1267	1266	1206	1263	1437	1178	1162	1240	1184	1070	1173	1092	1092	1050	917	880	814	794	559	688	500	473	335	461	388	367	312	240	219	190	245	188	116	41	12
Simulated #982	219	408	424	553	680	671	691	814	806	901	893	970	916	908	1081	1003	1122	1154	1237	1251	1135	1110	1505	1236	1132	1006	910	1047	979	1055	901	793	696	559	759	724	620	431	384	373	319	267	240	271	225	141	143	171	262
Simulated #983	136	260	470	641	757	748	780	718	880	1034	949	1045	1077	1049	1258	1186	1145	1254	1271	1049	1201	1201	1183	899	948	1135	790	815	881	970	778	760	769	573	489	477	398	471	371	573	402	296	378	300	276	216	278	295	329
Simulated #984	124	285	371	509	595	653	568	734	798	885	826	1114	995	775	924	943	947	1031	879	939	1049	943	929	855	846	975	1010	870	857	929	896	859	542	561	516	457	388	383	437	591	603	618	641	624	650	809	775	837	655
Simulated #985	143	367	485	492	492	729	719	852	877	805	863	944	931	1038	1170	1075	1071	1268	1410	1076	1189	1326	1187	1133	1137	967	919	906	733	727	622	574	510	595	558	612	467	407	370	457	415	448	376	374	387	383	393	401	506
Simulated #986	175	504	666	691	583	573	590	821	897	968	986	1107	1050	1131	1288	1312	1149	1361	1513	1207	1013	995	1060	766	809	845	975	860	717	715	724	724	676	679	646	692	492	503	500	444	405	348	353	261	244	314	284	274	181
Simulated #987	68	188	224	495	452	697	745	794	691	876	755	1039	881	1006	907	870	952	1022	942	807	924	961	1157	969	753	802	673	579	667	772	507	546	550	627	561	791	705	886	738	587	682	713	667	731	844	779	751	641	506
Simulated #988	51	185	296	471	333	453	402	559	644	887	749	966	914	1092	1171	1157	1266	1307	1471	1568	1780	1743	1287	1316	1221	1147	949	965	654	555	567	608	618	644	633	679	553	525	503	414	374	413	389	390	289	286	246	276	133
Simulated #989	189	359	442	758	889	826	902	802	1020	935	897	1018	1147	1139	1307	1223	1256	1400	1337	1288	1404	1275	1208	1081	873	743	673	641	575	577	664	685	395	480	582	515	399	325	405	559	411	418	396	290	269	247	476	300	108
Simulated #990	94	265	247	409	463	552	551	619	647	582	519	706	748	945	988	808	932	1029	1088	987	1229	1248	1184	982	941	846	816	895	944	1048	1010	1109	765	792	630	689	751	666	823	770	764	674	577	701	591	407	375	446	315
Simulated #991	194	304	371	519	532	827	728	843	990	1014	952	1009	1115	1164	1220	1316	1354	1342	1183	1172	1342	1321	1564	1391	1328	1119	858	692	602	572	591	543	496	516	372	516	425	500	496	411	302	270	277	257	240	286	344	249	191
Simulated #992	44	94	125	241	388	540	539	673	791	728	746	968	968	993	1059	1052	1473	1169	1276	1370	1295	1615	1430	1494	1343	1080	998	1114	846	879	957	684	717	638	540	339	383	376	385	337	352	414	429	354	404	338	312	350	322
Simulated #993	96	295	389	421	507	600	764	754	974	968	947	948	1038	1286	1326	1229	1120	1458	1355	1185	1483	1349	1370	1178	838	894	1004	934	671	698	702	586	479	497	488	441	363	443	445	545	486	416	319	285	304	295	373	321	395
Simulated #994	96	487	471	534	507	715	806	913	964	1064	996	801	958	1201	1139	1291	1295	983	1026	940	1075	945	977	852	801	859	897	959	904	734	891	676	553	643	572	660	534	551	652	489	428	461	437	450	368	452	296	421	305
Simulated #995	142	251	289	487	725	850	824	798	1316	1189	1043	951	1060	1103	1227	1065	1132	1524	1803	1790	1477	1463	1261	936	1063	894	787	681	592	572	614	595	667	521	476	388	347	251	340	474	430	255	376	274	171	178	183	153	219
Simulated #996	86	290	411	537	564	542	667	775	703	852	913	1181	1109	1050	999	924	1183	1189	1315	1266	1283	1282	1068	862	1015	1052	910	892	682	708	669	725	609	754	832	644	569	600	556	452	509	546	505	471	374	298	333	291	178
Simulated #997	151	388	453	492	666	700	734	888	934	967	1043	1101	1119	1223	1229	978	1236	1225	874	752	1087	897	800	718	812	874	565	575	551	584	734	804	782	720	649	641	584	677	617	842	780	590	561	641	558	414	399	373	234
Simulated #998	136	273	463	398	569	673	685	796	870	845	976	983	1171	1301	1282	1102	1263	1334	1559	1213	1181	1437	1467	1273	1167	1011	960	962	850	826	863	710	575	648	557	456	324	361	314	295	290	277	320	165	193	349	199	147	132
Simulated #999	80	191	379	393	455	490	532	542	600	664	634	794	930	1123	1197	1095	1204	1115	1280	1212	1448	1596	1416	1265	1291	1009	976	917	957	838	891	773	683	808	813	753	438	466	436	420	331	338	333	373	285	296	339	369	303
Simulated #1000	105	473	554	724	842	852	736	895	755	880	1069	1131	1015	1032	1064	935	1082	1105	1086	1016	1199	970	1208	1051	965	852	801	864	852	765	551	821	717	583	617	557	528	590	579	661	451	474	554	465	391	308	303	163	75
Simulated #1001	113	272	450	600	713	746	746	1014	1079	1118	930	999	1070	1183	1049	869	969	1012	1058	1123	1134	961	927	862	876	909	996	989	862	971	835	797	861	744	722	713	676	542	449	514	452	307	275	335	293	332	222	245	291
Simulated #1002	73	308	415	659	893	555	439	674	791	820	830	921	872	1110	1052	883	1034	1140	1159	1204	1316	1185	989	988	835	856	904	1042	788	720	829	689	618	620	646	551	402	374	388	427	585	510	578	462	497	697	698	764	387
Simulated #1003	184	283	546	509	719	613	654	817	821	932	1170	1110	1045	1257	1263	1128	1349	1459	1307	1116	1125	1253	1181	947	932	781	823	860	740	821	624	608	615	586	505	414	336	394	524	493	388	314	354	337	490	358	300	283	376
Simulated #1004	133	317	390	463	488	460	484	403	538	635	781	846	833	876	981	998	1036	1171	1259	1235	1321	1432	1582	1208	1213	1034	978	1119	977	975	1041	1089	714	666	642	744	696	598	438	468	500	354	349	363	305	430	327	243	146
Simulated #1005	80	233	363	419	442	593	611	768	892	960	1130	1248	987	1039	1079	1075	1230	1233	1127	977	1337	1294	1045	1134	1070	832	971	851	919	761	619	609	556	637	612	543	422	551	454	563	513	380	443	494	603	465	378	154	180
Simulated #1006	118	234	456	538	501	613	602	965	779	756	801	881	986	1087	1281	1263	1331	1490	1468	1161	1342	1332	1230	1105	1017	1066	899	1005	899	723	704	708	533	515	551	653	323	335	309	344	326	346	304	345	303	270	313	471	382
Simulated #1007	72	331	410	606	620	548	597	786	836	940	910	1134	1463	1368	1493	1394	1529	1246	1352	1246	1433	1108	1012	939	1093	978	880	923	574	843	622	789	747	613	401	423	538	430	424	365	437	378	308	394	267	118	217	146	56
Simulated #1008	172	401	447	736	902	674	800	665	799	727	903	1004	1015	989	852	921	995	1047	1163	1070	1322	1550	1605	1212	886	713	711	632	564	726	844	657	567	781	692	721	664	680	564	552	496	371	355	361	361	356	262	251	234
Simulated #1009	239	488	573	602	677	750	799	708	664	697	733	799	960	1079	1107	973	911	1115	1297	1103	1173	970	904	875	932	1219	1104	937	607	814	838	827	973	889	753	627	615	668	616	639	512	488	601	350	291	259	227	137	112
Simulated #1010	248	558	692	917	1183	1057	1306	1686	1370	1624	1241	1185	1244	1302	1246	1003	1091	1203	1002	675	576	515	716	468	466	591	550	435	401	444	465	576	697	655	776	704	675	646	600	502	473	361	266	260	318	323	348	237	338
Simulated #1011	91	269	389	333	529	515	566	691	742	755	784	779	888	974	1167	1205	1163	1261	1100	1235	1249	1064	1058	1142	1189	1126	977	1057	920	774	796	911	861	755	879	553	504	701	552	528	384	283	351	420	272	335	417	309	291
Simulated #1012	76	221	397	601	824	785	817	1132	1312	1293	1103	1109	1207	1550	1395	1440	1700	1466	1241	1089	1220	1112	1191	905	1054	930	745	706	724	752	780	654	445	296	428	361	423	520	480	606	286	281	135	107	94	98	123	40	83
Simulated #1013	151	346	477	566	744	758	621	763	851	770	818	916	794	837	821	948	1136	1214	1369	1201	1412	1395	1423	1136	1172	1131	1073	847	833	709	781	779	609	520	466	418	343	558	696	496	526	372	406	399	382	338	313	235	350
Simulated #1014	200	404	556	583	621	573	690	950	1104	842	771	736	900	966	836	828	1171	1296	1432	1178	1083	1258	1014	1017	977	1035	1129	947	817	939	889	906	666	703	672	573	438	542	600	593	535	350	408	245	162	185	233	331	294
Simulated #1015	119	227	291	359	502	529	591	710	571	551	759	798	942	913	1457	1213	1246	1328	1412	1417	1222	1089	1229	956	926	847	883	766	699	970	869	828	777	664	664	520	512	632	718	613	718	605	542	413	378	309	337	271	239
Simulated #1016	106	231	579	646	570	771	759	685	795	669	908	783	1064	842	829	990	1298	1289	1093	1139	1474	1459	1174	1084	1043	928	985	1008	895	765	617	593	552	571	663	710	714	698	582	699	480	405	479	233	268	363	406	293	103
Simulated #1017	125	274	274	421	515	642	647	794	831	1067	927	920	1053	1157	1088	1147	1339	1237	1108	1152	1286	1370	1352	1257	1082	1132	1103	1111	726	869	874	727	784	945	686	452	405	482	550	421	387	373	386	275	201	157	91	76	41
Simulated #1018	54	284	496	677	605	734	656	744	966	1064	949	1053	957	1117	1068	907	1151	1430	1626	1384	1337	1399	1346	901	1254	1274	1011	851	744	830	865	992	798	762	571	485	333	424	339	429	184	161	179	203	208	185	145	96	91
Simulated #1019	73	421	457	475	514	575	630	675	694	741	819	977	991	1092	1035	871	963	1053	1120	1370	1447	1613	1569	1343	1035	1039	803	680	640	672	638	471	614	513	588	435	403	425	541	460	565	527	628	624	671	586	528	298	309
Simulated #1020	103	349	387	499	512	555	444	591	933	709	714	1120	991	1048	979	1034	1376	1642	1322	1148	1678	1501	1254	852	1069	808	1041	801	872	877	920	963	852	723	625	491	403	481	590	492	452	305	303	221	240	212	215	277	185
Simulated #1021	93	330	446	615	633	891	922	1028	958	867	844	891	1123	1266	1082	933	1176	1389	1398	1238	1198	1308	1242	903	697	759	858	842	577	462	634	567	629	559	440	606	607	638	489	490	421	304	421	413	472	353	335	415	288
Simulated #1022	61	269	388	537	637	770	803	854	1158	976	838	1053	1150	1117	1074	1145	1296	1451	1263	1235	1365	1460	1306	1263	1272	1090	821	757	673	786	644	691	606	548	454	550	357	400	498	437	379	204	332	339	258	208	113	125	138
Simulated #1023	51	177	309	541	490	595	608	675	808	838	911	1064	1002	1028	1059	1166	1223	1084	1140	1192	1069	1013	1197	1121	990	832	1046	904	772	800	881	804	751	751	607	606	532	460	458	459	458	401	367	462	436	425	370	427	757
Simulated #1024	63	151	295	452	533	549	719	659	890	937	1091	1159	1129	1076	801	733	773	961	1022	813	923	947	1429	1130	975	913	920	985	1029	730	604	538	497	568	577	516	380	484	495	698	694	791	670	641	660	600	490	522	438
Simulated #1025	156	403	468	571	610	573	614	858	1023	1192	821	1025	861	913	875	882	1120	1227	1319	1165	1485	1034	1073	1011	781	805	806	765	729	769	753	893	701	678	815	777	638	704	492	426	497	483	408	333	462	354	338	229	146
Simulated #1026	59	141	220	272	317	372	393	517	466	514	656	831	852	955	881	931	924	1000	1174	1301	1237	1485	1230	900	905	864	841	788	963	898	833	818	752	1005	842	674	660	616	727	830	824	629	615	680	722	665	565	539	349
Simulated #1027	87	229	425	399	658	635	647	800	911	1064	976	996	1181	1243	1276	1214	1045	1105	1267	1098	1428	1464	1225	1110	1095	1210	912	779	828	1164	736	819	732	776	675	670	560	524	457	404	292	219	166	135	136	119	100	149	171
Simulated #1028	130	473	692	938	955	887	1096	1031	1221	1364	1336	1519	1393	1662	1563	1475	1558	1389	1318	1365	1270	1449	1211	1034	883	881	879	845	954	817	454	419	467	352	276	200	107	72	54	37	26	90	62	35	33	47	29	0	0
Simulated #1029	247	529	592	780	867	1055	1005	956	940	914	949	1050	1242	1125	888	1063	1248	1036	1187	1378	1057	1113	1318	1355	881	774	865	621	714	826	619	594	577	526	542	437	512	409	401	466	345	413	432	281	293	196	261	219	177
Simulated #1030	194	478	589	564	544	663	655	888	905	939	948	1055	1020	1039	1081	1169	1309	1187	1141	1024	1079	1215	1167	1044	972	864	929	783	824	815	785	746	595	472	534	549	499	499	452	562	493	445	459	347	434	373	414	261	205
Simulated #1031	170	353	434	545	532	631	709	851	885	908	920	1002	1515	1181	1098	947	1191	1329	1510	1438	1318	1314	1305	1241	926	945	907	966	784	715	640	708	733	790	661	532	484	378	319	357	405	287	413	328	170	171	163	84	72
Simulated #1032	165	311	579	702	637	667	721	836	1177	1144	1000	1088	1222	1444	1178	1027	1281	1103	1121	1049	1134	972	924	814	897	903	857	794	796	901	813	830	698	663	663	620	672	514	458	501	425	434	372	426	221	165	170	139	77
Simulated #1033	91	284	516	639	610	757	879	1072	977	988	839	1037	1041	1106	1082	1156	1478	1432	1407	1404	1310	1464	1398	1146	1043	860	729	735	729	637	558	551	561	563	547	502	451	410	435	425	419	311	334	369	398	257	226	121	64
Simulated #1034	161	351	457	680	603	577	569	665	760	929	754	965	1050	919	993	1028	1164	1277	1231	1113	1208	781	883	931	806	766	793	753	750	706	641	673	661	779	782	807	715	749	675	463	476	383	459	451	466	406	518	464	471
Simulated #1035	117	361	494	702	813	746	989	1073	991	883	806	991	1111	1110	1123	1086	1267	1257	1193	1235	1527	1247	1297	1084	781	729	785	679	661	849	678	813	553	524	618	523	428	400	435	481	407	261	261	267	287	331	299	294	152
Simulated #1036	186	356	485	533	569	660	680	758	687	733	701	877	793	761	906	816	943	1008	1039	1090	1166	1296	1344	1051	920	733	684	692	679	764	736	764	629	753	703	691	803	686	811	951	703	702	620	598	423	329	415	380	368
Simulated #1037	96	277	260	290	549	666	765	808	858	925	847	1061	1162	1094	1246	1273	1347	1204	1075	1150	1313	1457	1486	1143	1072	974	720	706	701	906	814	729	691	768	626	551	499	498	508	466	437	214	242	208	273	263	351	282	202
Simulated #1038	123	209	336	515	611	663	905	984	1094	1143	1228	1205	1237	1343	1114	1304	1427	1546	1488	1301	1199	1081	1242	1195	1029	1108	877	736	632	700	614	705	859	675	643	456	408	502	304	300	243	201	199	195	118	139	132	18	24
Simulated #1039	49	230	458	495	477	536	682	691	731	774	1045	1107	1411	1349	1340	1396	1449	1497	1733	1758	1405	1362	1392	1043	1015	1200	814	786	774	664	817	683	520	477	391	224	293	356	308	288	296	241	330	374	337	268	209	73	112
Simulated #1040	55	153	364	540	645	571	677	847	950	1040	1103	1080	1129	1059	1089	1179	1050	1221	1103	1182	1375	1479	1403	1224	961	943	930	833	835	819	685	763	772	728	614	672	638	581	507	403	346	414	262	227	258	187	122	107	95
Simulated #1041	84	221	353	628	909	1029	1084	1202	1250	1276	1105	1105	1255	1272	1492	1437	1450	1547	1331	1386	1431	1539	1401	1332	1145	799	755	747	545	665	553	536	480	361	261	285	224	223	229	160	170	195	111	216	114	84	57	24	104
Simulated #1042	322	357	395	584	523	450	602	641	715	757	973	816	719	943	1064	1049	1006	909	1190	799	935	1283	1279	948	863	938	819	893	759	658	740	664	478	539	577	532	503	414	724	684	502	420	643	596	572	746	679	659	941
Simulated #1043	73	291	436	728	765	748	726	804	752	699	628	683	629	582	802	830	779	1043	1093	1082	1083	1205	1364	1168	1076	836	877	820	873	843	975	881	759	886	830	770	732	603	782	611	557	466	438	563	407	381	370	412	268
Simulated #1044	85	334	431	579	589	702	913	1050	970	1143	1111	1314	1145	1375	1361	1182	1440	1257	1261	1579	1361	1527	1385	1134	916	698	782	803	711	676	736	678	602	424	433	349	321	270	275	193	173	203	196	246	208	194	261	239	299
Simulated #1045	84	237	265	322	400	475	627	738	623	774	932	930	897	969	870	881	888	923	1077	1210	1289	1243	1419	1057	1146	1164	943	923	840	877	841	1076	962	858	987	751	547	484	463	486	467	473	498	513	496	401	539	276	80
Simulated #1046	108	177	446	657	664	814	926	821	821	1090	938	913	1078	1395	1111	946	1245	1437	1301	1215	1537	1599	1569	1119	1029	1098	982	851	722	670	699	791	731	620	515	548	362	420	338	277	220	206	276	221	154	150	166	143	108
Simulated #1047	75	151	409	462	531	749	711	815	1003	1262	1031	1371	1397	1648	1899	1797	1972	2016	1788	1426	1613	1580	1329	1017	806	709	683	679	632	600	508	401	302	302	305	242	192	165	186	181	179	180	165	190	208	72	117	103	92
Simulated #1048	286	603	688	1002	1024	1116	1092	1072	1211	1330	1285	1216	1321	1528	1886	1426	1319	1582	1251	1112	1205	1205	1314	1128	753	850	683	580	497	426	351	365	242	250	290	243	222	210	255	369	298	308	233	206	176	125	141	24	12
Simulated #1049	96	190	287	395	588	628	633	768	874	843	906	1142	1087	972	1029	896	936	1015	1272	1413	1459	1220	1364	1265	937	922	866	708	603	660	604	619	593	662	522	583	420	443	472	650	714	509	570	485	454	396	503	330	498
Simulated #1050	125	370	486	631	822	677	802	815	891	1047	1092	1047	934	1116	1200	1208	1204	1149	1287	949	1233	1158	987	914	899	958	1045	917	922	877	766	716	532	518	556	532	520	365	408	571	527	345	236	255	324	393	402	233	138
Simulated #1051	178	346	397	541	496	625	605	745	660	759	659	852	982	985	1067	1391	1628	1281	1068	1222	1215	1102	837	768	697	896	689	899	609	501	581	454	382	453	404	504	418	481	598	526	494	498	663	609	775	671	748	960	882
Simulated #1052	194	352	554	660	660	755	781	771	758	765	764	881	834	922	940	878	819	922	937	917	1153	1304	1445	1147	1043	1017	1023	856	654	843	711	735	807	794	557	542	586	539	571	497	447	425	581	601	479	413	409	469	305
Simulated #1053	143	398	600	694	736	737	719	779	730	678	721	975	1138	1098	1097	1171	1213	1192	1385	1189	1500	1426	1431	1472	1216	1111	1164	973	737	555	563	550	514	461	555	498	374	282	302	346	426	455	462	393	356	209	141	187	183
Simulated #1054	87	213	282	424	631	678	850	736	812	876	877	1062	1291	995	1125	1174	891	1067	1223	1078	1162	1090	1284	1295	1161	1189	949	913	786	700	780	781	629	692	562	529	372	485	546	500	464	413	362	431	399	320	439	404	163
Simulated #1055	74	266	315	505	803	1045	810	936	928	950	939	1138	1140	1190	1147	1121	1165	1016	1157	1003	1261	1062	992	735	749	697	834	698	688	677	662	654	529	640	664	656	604	546	546	491	474	523	515	549	540	437	473	406	336
Simulated #1056	73	261	420	754	640	771	710	828	866	924	868	1082	1158	1038	925	1063	1049	1114	1002	931	971	873	939	792	861	722	817	686	717	912	807	631	622	728	697	663	611	555	581	661	573	527	904	538	465	401	498	550	344
Simulated #1057	100	300	387	546	752	1103	1151	1013	1253	1057	920	1313	1092	1169	992	1063	1418	1491	1711	1397	1471	1428	1375	1081	960	982	1012	808	784	716	593	473	465	473	376	462	248	330	378	329	221	203	211	241	164	114	84	31	24
Simulated #1058	53	314	448	693	726	1029	923	1146	1123	1178	962	1044	1120	1130	1088	1098	1271	1243	1107	1195	1031	933	1034	835	787	580	830	833	776	859	548	551	446	440	501	584	634	658	498	634	519	498	406	405	424	374	309	249	99
Simulated #1059	63	404	520	702	761	853	953	1094	1097	997	1194	1166	1114	1208	1319	979	1209	1389	1445	1547	1388	1358	1382	1148	1075	838	834	798	829	688	563	557	499	535	572	441	422	317	233	240	199	139	181	186	197	241	201	174	64
Simulated #1060	164	356	399	388	472	567	513	512	687	684	927	1154	1006	1047	979	863	876	1038	1056	1199	1332	1523	1763	1242	905	1025	1204	954	859	859	810	730	613	649	675	595	592	598	491	362	553	454	507	401	393	260	438	335	172
Simulated #1061	51	115	275	398	528	537	565	738	723	809	989	1070	1120	943	1064	1138	1262	1264	1263	1152	1172	1398	1180	1030	1219	917	900	713	909	908	846	843	784	833	770	652	571	743	553	456	435	427	408	427	329	239	353	240	89
Simulated #1062	114	273	351	293	339	568	452	481	461	562	664	733	798	735	834	907	847	926	937	937	1012	1071	1546	1498	1177	1275	1119	1255	1000	879	900	891	908	627	680	631	664	588	567	470	500	395	361	404	428	471	500	583	674
Simulated #1063	218	450	492	477	606	713	704	746	694	719	821	963	987	1168	1002	944	1127	1248	1196	1168	1362	1121	1108	1139	1145	934	919	987	831	859	651	739	756	582	651	836	616	675	477	483	512	332	411	457	402	260	222	189	99
Simulated #1064	43	152	334	708	757	708	658	723	838	816	885	1028	1268	1221	1299	1663	1813	1646	1614	1332	1406	1291	1123	1090	1048	814	1000	923	1103	1009	811	557	517	422	352	401	314	358	371	281	324	362	279	130	125	97	66	70	61
Simulated #1065	117	368	595	509	698	554	488	552	635	703	890	1101	1224	1311	1473	1167	1293	1229	1254	1358	1342	1329	1514	1332	1109	903	886	868	727	684	678	732	511	528	503	570	420	472	444	497	498	382	407	343	432	297	186	102	68
Simulated #1066	228	435	837	1017	1236	1504	1257	1735	1937	1565	1390	1448	1764	1423	1446	1107	1230	1262	1323	1293	923	927	990	883	670	699	684	500	440	556	599	626	448	387	352	237	128	166	91	97	101	87	78	109	65	29	31	8	0
Simulated #1067	136	313	495	537	574	696	597	597	779	808	800	1052	1289	993	910	836	875	930	1101	1131	1269	1159	1091	941	791	749	796	848	668	578	659	649	613	509	587	660	646	701	566	494	432	430	696	755	669	668	749	572	408
Simulated #1068	161	428	517	609	637	670	839	1144	1089	1156	1176	1179	1109	1002	1118	1086	1234	1222	1445	1374	1276	1118	1084	1168	825	690	632	701	660	716	680	651	500	418	589	386	299	296	420	429	412	305	250	403	327	368	402	530	305
Simulated #1069	155	545	438	531	727	791	683	568	681	706	737	859	741	907	1264	1359	1481	1319	1255	1129	1173	1091	1241	1143	1092	984	904	795	783	876	757	723	632	598	597	700	481	423	528	421	519	492	469	470	348	258	226	285	222
Simulated #1070	57	152	188	353	532	675	553	630	780	852	1069	1269	972	928	1198	1022	1089	1384	1441	1154	1397	1636	1525	1477	1340	1350	1195	949	988	879	850	778	569	582	578	390	328	386	337	408	283	238	327	305	242	263	192	103	72
Simulated #1071	164	397	446	550	635	512	600	598	578	511	472	758	877	841	911	748	841	1095	1150	1095	1045	1160	961	752	696	830	733	819	1012	970	1006	1018	800	840	811	1231	876	982	760	640	712	609	693	632	524	410	381	301	233
Simulated #1072	207	308	322	358	533	539	509	672	614	844	823	986	1046	1110	1158	954	1317	1308	1558	1236	1342	1453	1104	1035	1004	984	989	1062	843	745	794	810	810	676	652	438	438	484	405	438	387	320	363	390	403	455	328	304	235
Simulated #1073	52	170	323	498	510	659	498	583	617	779	706	768	778	1062	933	1082	1151	1252	1176	1365	1205	1059	856	1002	1058	1021	841	968	816	715	814	1005	817	730	736	695	764	890	776	644	478	361	339	349	320	258	294	435	533
Simulated #1074	67	269	392	497	460	537	533	601	839	800	759	901	1000	1097	1145	1070	1192	1145	1426	1499	1456	1403	1511	1176	1164	1063	955	932	692	714	657	766	621	716	620	650	498	476	558	420	402	318	419	412	362	302	284	282	165
Simulated #1075	60	163	375	414	583	708	769	836	771	838	994	1092	1159	1348	1404	1269	1533	1449	1290	1576	1488	1170	1103	983	1099	1138	937	878	735	708	674	610	600	698	836	721	414	398	326	322	342	252	218	239	206	201	192	119	63
Simulated #1076	94	200	237	323	482	485	590	683	776	722	775	843	922	1001	882	846	1080	1091	1239	1155	1174	1237	1305	1496	1422	1052	975	1218	827	875	994	779	604	599	577	567	503	478	492	453	383	424	427	417	443	367	338	475	530
Simulated #1077	125	442	469	591	599	558	476	674	628	881	1012	1231	1413	1415	1361	1005	1054	1226	1335	1071	1357	1573	1697	1270	1284	982	951	814	786	779	707	633	656	543	562	578	528	304	312	295	197	186	210	190	210	225	267	295	207
Simulated #1078	205	597	461	658	718	717	606	854	828	1005	983	1149	1126	1105	1248	1135	1118	894	1211	1355	1256	1371	1443	1164	1409	1471	1248	917	767	721	543	556	492	578	502	583	526	348	257	283	216	293	247	207	189	168	261	227	100
Simulated #1079	95	187	307	477	633	684	770	873	879	1021	909	988	1050	1193	1123	1169	1419	1472	1499	1382	1568	1555	1250	904	860	780	707	681	854	707	672	732	710	676	603	521	364	440	434	434	318	269	242	253	284	222	240	202	198
Simulated #1080	179	449	542	783	694	945	870	882	982	757	824	950	917	974	1083	772	906	999	954	1041	1198	1205	1332	1180	1201	1217	1047	799	696	788	753	707	702	712	744	509	524	482	492	548	426	380	389	299	344	240	258	215	176
Simulated #1081	70	244	419	659	937	960	839	1013	818	903	853	942	955	1105	1115	1056	1073	1019	1332	1284	1196	1151	1172	1143	1093	1049	959	856	739	920	751	581	524	622	609	637	564	543	420	325	344	286	256	238	192	294	423	281	262
Simulated #1082	113	208	368	393	425	437	572	620	602	819	962	969	935	1055	1117	1130	1222	1092	1252	1312	1513	1561	1550	1100	1110	908	797	841	737	857	1017	941	867	750	639	556	461	425	395	419	564	411	350	321	354	296	368	335	187
Simulated #1083	84	320	468	676	798	831	697	877	900	947	767	748	854	966	1149	967	1208	1327	1307	1436	1449	1376	1873	1325	1233	1019	963	1035	747	719	711	624	547	525	598	472	308	370	241	194	227	349	253	276	260	349	282	307	175
Simulated #1084	129	414	527	558	601	776	810	811	1014	920	885	1141	979	1183	1077	1025	950	1077	1124	984	1204	1108	1111	1070	714	780	800	765	804	810	804	665	681	585	598	598	413	473	569	604	617	570	541	513	543	401	399	261	137
Simulated #1085	146	378	355	389	556	684	653	668	670	815	749	778	754	689	883	880	1078	1079	934	945	1086	1156	1077	1040	989	836	790	964	975	1112	970	972	831	760	625	620	595	680	632	644	667	568	555	544	645	550	568	412	225
Simulated #1086	242	518	637	911	803	861	799	819	727	581	684	831	1167	1161	1033	1048	1266	1121	1480	1238	1280	1266	1239	1088	931	893	802	978	974	947	1110	845	568	578	486	426	362	367	362	408	404	344	272	219	259	250	235	134	217
Simulated #1087	164	361	442	563	715	886	848	818	909	1097	1141	1343	1412	1434	1471	1229	1517	1190	1364	1347	1081	1014	934	851	769	690	794	788	857	954	769	608	549	521	500	460	315	288	358	354	293	261	313	270	238	380	372	253	141
Simulated #1088	68	255	325	433	496	466	622	668	957	841	976	1050	1092	1054	1146	1151	1304	1371	1231	1100	1201	1239	1322	1136	994	913	835	832	813	803	767	603	653	586	699	731	655	689	485	569	404	498	454	391	443	262	242	221	137
Simulated #1089	151	313	505	572	581	699	681	912	830	860	987	1009	1070	1076	1334	1224	1158	1221	1150	1207	1463	1425	1375	1062	1073	1186	1059	1007	824	745	857	936	756	605	509	417	447	411	403	360	231	117	174	238	239	179	214	120	136
Simulated #1090	88	297	405	532	619	723	738	828	695	940	924	977	949	1280	1305	1308	1344	1329	1367	1270	1427	1465	1289	1221	1015	1051	841	816	629	637	769	602	539	601	732	509	477	423	355	436	401	328	402	382	295	274	201	134	69
Simulated #1091	124	334	405	496	572	639	695	799	935	1234	1020	940	1017	845	1063	1031	1148	1015	1152	1278	1299	1163	1045	787	986	959	1015	893	809	660	568	634	767	634	626	645	639	447	578	682	479	484	563	414	324	259	311	291	309
Simulated #1092	67	271	431	627	659	733	662	833	865	913	774	742	902	856	860	1013	988	1081	1280	1172	1289	1328	1347	1188	1053	968	1097	1064	1118	1008	828	701	658	720	864	730	654	597	599	529	441	397	306	243	174	194	264	164	62
Simulated #1093	113	207	401	535	534	623	609	622	744	835	703	1090	948	881	786	1081	1366	1375	1309	1516	1222	1166	1218	1051	1157	945	838	622	637	772	820	751	879	911	748	624	603	526	498	486	569	465	417	360	370	272	262	376	119
Simulated #1094	92	258	387	501	786	1006	875	957	1047	1139	1048	1222	1186	1069	1083	1063	1149	1169	1235	1315	1355	1347	1438	1277	1014	1007	983	817	532	546	605	529	672	500	539	589	513	395	416	356	289	333	260	336	269	270	238	202	80
Simulated #1095	83	248	196	340	467	693	646	673	786	966	753	921	1031	1559	1352	1189	1622	1660	1436	1282	1236	1336	1283	883	720	800	755	707	541	697	694	575	669	496	442	512	435	546	452	582	522	381	399	659	378	415	332	313	295
Simulated #1096	152	360	464	753	664	1027	983	971	782	951	840	1018	967	1031	956	788	826	963	1052	956	960	1152	1103	791	869	1071	856	845	780	914	643	710	576	715	722	578	418	662	586	540	503	538	552	447	370	642	426	318	272
Simulated #1097	98	370	465	691	1032	1228	1117	1259	1136	1101	1183	1112	1038	1174	1367	1291	1446	1369	1526	1574	1483	1261	1100	1022	1042	1134	926	632	619	760	533	512	433	364	304	282	236	368	244	346	277	132	146	157	109	113	112	124	0
Simulated #1098	120	211	350	419	518	823	637	691	707	704	729	831	857	1037	1216	1126	1183	1100	1358	1507	1585	1675	1528	1285	1281	1053	826	788	652	820	814	727	693	664	628	594	429	445	453	393	350	241	305	256	299	258	426	357	195
Simulated #1099	122	382	430	437	493	577	779	805	1330	1109	926	1067	1212	1373	1544	1337	1357	2049	1969	1871	1518	1972	1753	1246	946	882	732	675	454	663	473	409	401	266	273	307	267	443	353	279	166	80	99	116	59	67	108	127	35
Simulated #1100	85	291	437	725	785	968	1080	1004	1088	1059	1026	1425	1277	1247	1299	1323	1208	1239	1439	1428	1600	1455	1451	1193	1036	1063	896	761	727	564	570	390	438	384	395	322	251	315	311	219	308	166	160	221	219	164	172	110	35
Simulated #1101	112	321	443	435	537	624	551	732	583	629	835	982	1048	1123	977	1167	1322	1141	1270	1087	1232	1419	1580	1305	1046	955	981	941	797	832	888	941	793	651	751	579	581	575	511	537	319	292	337	404	353	259	302	109	64
Simulated #1102	177	324	463	540	672	771	768	926	987	980	892	1094	1121	1377	1211	1150	1302	1341	1124	912	813	1179	1024	798	779	834	834	770	654	649	687	680	634	575	583	660	559	702	453	582	533	361	333	409	420	503	421	309	259
Simulated #1103	123	217	265	501	505	553	587	588	630	751	551	778	870	986	1001	813	1059	1315	1489	1366	1340	1322	1369	1147	1181	1043	941	1141	929	995	841	703	761	796	668	450	571	506	647	484	582	446	521	346	293	203	296	247	242
Simulated #1104	180	376	407	414	549	613	550	579	627	695	606	767	641	715	836	941	896	935	1101	1021	1213	1288	1501	881	943	1157	960	999	878	873	840	903	620	616	711	672	495	510	582	785	646	598	429	616	487	480	528	499	668
Simulated #1105	122	303	435	455	526	627	665	935	890	945	912	1003	928	883	1026	1006	1060	1088	1187	1227	1626	1517	1257	1246	1081	1004	833	764	770	830	690	730	579	722	689	623	722	515	585	509	373	363	240	284	292	220	160	261	293
Simulated #1106	68	204	348	560	682	736	969	1229	1473	1318	1396	1329	1365	1389	1716	1474	1405	1419	1265	1224	1368	1304	1247	947	1052	961	1052	1013	723	625	588	463	418	440	409	304	275	262	293	189	134	82	117	84	79	49	69	144	86
Simulated #1107	70	342	495	608	553	518	593	715	934	933	957	791	873	1043	915	867	1276	1173	1156	1260	1373	1176	1232	1168	1069	836	1057	884	619	612	789	818	977	777	633	435	454	525	607	517	412	358	425	383	392	492	515	503	160
Simulated #1108	82	255	449	484	677	859	959	854	1060	1368	1187	999	1108	1411	1304	1059	1252	1231	1358	1162	1152	1385	1354	1038	974	885	947	862	722	714	686	668	668	664	495	407	337	364	438	364	381	358	162	167	243	248	160	157	197
Simulated #1109	167	289	325	401	430	583	711	650	688	1033	1145	1123	949	826	767	803	844	872	1114	878	997	991	1056	732	808	1017	1044	927	1094	1059	965	710	687	707	646	594	547	530	666	574	648	552	617	574	737	616	610	422	356
Simulated #1110	60	213	444	824	767	726	845	716	973	922	975	1187	1233	1190	1140	1313	1634	1614	1726	1573	1834	1531	1516	1298	1315	922	824	769	511	591	412	408	382	235	238	342	428	257	206	263	288	278	217	184	193	262	160	132	175
Simulated #1111	104	286	507	515	505	565	610	706	726	723	774	837	1165	1182	1345	1135	1439	1297	1313	1130	1343	1080	1092	1078	1021	836	789	752	695	699	610	716	780	782	634	763	829	693	580	536	446	358	325	387	378	278	404	229	242
Simulated #1112	121	363	524	561	629	711	527	616	827	936	889	975	993	839	847	867	1038	1096	1005	1049	920	1180	941	904	755	874	721	657	638	768	794	768	826	778	494	460	511	554	642	554	552	593	662	566	638	693	674	795	700
Simulated #1113	145	262	462	582	604	761	922	1111	1046	971	1154	1139	1136	1228	1314	1218	1376	1350	1234	1189	1302	1221	798	829	973	953	728	681	649	752	895	957	659	616	522	413	369	432	450	475	415	419	381	254	256	246	207	95	85
Simulated #1114	56	145	207	261	495	536	575	709	759	923	970	1127	1506	1278	1328	1210	1482	1542	1495	1399	1387	1320	1611	920	979	1139	1032	1021	826	606	643	663	642	577	617	520	460	326	279	306	270	252	242	206	202	247	304	324	241
Simulated #1115	124	243	318	447	404	477	476	647	591	605	643	780	730	971	1191	973	1040	1183	1342	1260	1333	1315	1583	1287	1260	1082	801	921	732	919	934	1050	775	822	772	699	702	803	707	503	472	348	303	222	295	268	349	269	222
Simulated #1116	149	316	345	518	534	535	691	659	620	851	870	919	911	993	1077	1112	1436	1517	1259	887	1033	1024	965	978	1000	1022	979	791	753	807	657	672	666	823	561	634	515	595	626	633	528	468	527	501	640	449	374	313	271
Simulated #1117	116	210	289	322	454	594	572	653	842	946	771	964	969	924	1022	928	933	792	1041	919	1102	1348	1110	1021	916	883	959	933	746	808	708	827	887	823	727	672	739	755	734	742	574	456	562	570	569	469	506	474	288
Simulated #1118	106	364	489	541	568	607	802	736	795	788	886	992	1143	1052	1242	1127	1258	1483	1538	1450	1479	1424	1388	1314	1115	1091	932	786	563	739	647	725	601	542	477	581	602	634	442	400	316	217	221	280	186	131	158	120	153
Simulated #1119	122	209	397	465	784	638	644	733	873	1035	1191	1226	1393	1498	1375	1270	1393	1306	1406	1469	1255	1231	1107	998	942	907	757	680	503	625	660	565	597	679	586	505	363	356	390	329	375	280	392	391	280	279	287	294	170
Simulated #1120	70	138	274	300	341	381	455	613	607	827	771	769	833	940	1045	1063	1063	1148	1073	894	957	1119	1204	1072	1208	989	892	917	798	692	723	807	874	923	1060	928	812	902	811	745	603	479	396	442	396	408	612	438	470
Simulated #1121	119	229	315	421	537	428	649	660	666	863	785	769	796	782	1113	965	1033	1007	883	985	1193	1137	1205	845	878	1120	1064	829	829	854	746	709	786	673	595	661	660	645	659	777	706	626	537	415	434	301	389	612	402
Simulated #1122	91	178	201	374	560	612	665	729	730	872	841	951	1231	1497	1191	1174	1196	1189	1102	1155	1320	1405	1202	999	1117	1038	1130	1080	964	957	788	517	470	658	633	593	519	419	434	476	329	325	313	363	287	286	246	313	254
Simulated #1123	131	342	648	787	839	846	775	1009	860	885	977	978	893	958	1153	1206	1226	1194	1223	1209	1479	1476	1188	1202	973	709	594	567	562	522	372	377	541	497	566	528	417	517	516	572	558	575	551	467	513	397	298	223	137
Simulated #1124	96	489	532	747	933	997	925	1255	1470	1372	1108	1199	1150	1262	1267	1276	1339	1343	1424	1275	1367	1284	1228	1004	898	921	893	815	546	567	434	479	477	416	496	520	473	406	338	213	150	106	136	108	129	117	102	148	84
Simulated #1125	128	576	594	689	628	707	931	1042	1054	946	1028	1241	1362	1144	1413	1366	1169	1255	1360	1138	1219	1496	1737	1323	942	832	653	544	559	575	710	666	394	629	631	612	385	554	401	376	434	279	201	123	68	78	54	32	19
Simulated #1126	123	356	535	680	655	864	995	892	866	714	670	918	990	1003	992	750	765	782	825	1043	1211	1174	1179	1097	1085	942	873	886	774	983	777	725	755	701	622	541	504	463	659	526	477	510	495	519	462	474	602	394	298
Simulated #1127	89	254	261	266	384	434	456	621	736	923	769	987	919	801	761	770	833	1295	970	862	1170	1192	1134	1252	961	1015	694	774	970	1068	1071	888	752	883	579	664	711	585	701	749	775	590	840	747	643	457	441	384	144
Simulated #1128	78	264	458	592	766	758	638	638	765	855	837	1086	1065	1140	1049	1059	1192	1173	1275	1111	1257	1145	1048	875	1009	930	1017	964	884	772	696	946	822	667	825	741	581	549	442	478	447	336	347	293	275	271	257	349	235
Simulated #1129	178	458	466	650	750	837	813	929	744	772	739	700	754	1004	899	727	846	978	968	801	872	842	908	961	1031	894	845	863	795	943	901	968	681	779	832	822	843	806	780	660	719	644	402	448	420	386	443	366	251
Simulated #1130	160	288	390	456	770	784	871	934	869	1043	1188	1177	1067	1152	1176	906	1268	1657	1579	1309	1171	1051	965	882	865	833	828	776	913	697	598	602	726	688	652	655	581	539	391	399	397	312	289	275	442	393	189	109	79
Simulated #1131	78	285	538	750	678	713	864	930	1069	921	899	974	1096	1163	1332	1180	1396	1400	1270	1554	1918	1927	1446	954	976	1251	1341	1078	851	740	604	476	556	322	415	323	341	429	181	218	225	183	152	123	97	38	74	19	0
Simulated #1132	25	124	175	282	398	390	437	792	1020	1050	822	1023	1226	1386	1639	1602	1458	1323	1436	1410	1443	1488	1456	1182	1420	1090	843	1021	915	866	758	715	588	536	504	508	449	402	393	396	258	147	221	157	153	68	121	185	39
Simulated #1133	46	236	466	553	451	676	631	753	873	866	853	826	834	874	1093	1074	1157	1099	1204	1107	1311	1454	1289	1013	876	784	755	699	634	737	734	695	703	624	606	542	499	675	657	491	481	402	440	350	474	453	433	514	565
Simulated #1134	99	217	287	547	593	652	736	906	888	877	764	852	1005	920	907	1201	1040	1030	1112	1033	1012	1193	1639	1413	1249	1204	962	864	714	697	710	914	697	661	632	574	441	533	510	497	516	455	487	396	408	333	350	263	173
Simulated #1135	166	341	461	599	889	794	870	734	855	948	881	838	919	830	970	1011	1421	1446	1250	1162	1376	955	1000	978	905	889	769	816	847	694	593	506	572	592	648	604	437	421	445	491	474	307	362	473	497	657	589	482	297
Simulated #1136	143	508	375	406	503	406	538	757	833	965	890	1055	1120	1362	1343	1331	1197	1484	1570	1377	1166	1252	1175	1120	1215	953	933	829	853	806	747	555	543	484	479	633	461	431	351	406	441	424	345	250	235	283	203	224	249
Simulated #1137	78	217	316	433	517	632	621	911	1043	1026	919	1096	1300	1720	1382	1370	1421	1445	1541	1350	1439	1295	1390	788	814	778	817	780	723	750	730	631	672	584	707	508	425	505	447	433	202	178	192	135	132	183	255	206	134
Simulated #1138	147	289	499	820	1137	1001	1007	1255	1017	1113	1169	1318	1375	1491	1581	1641	1535	1533	1613	1626	1652	1354	975	887	957	799	663	639	697	643	473	529	372	315	359	294	315	261	259	208	132	68	81	100	77	11	18	13	25
Simulated #1139	173	367	379	670	925	930	869	1023	942	1270	1197	971	1101	1316	1294	1161	1109	1154	1145	1264	1472	1393	1605	1203	983	997	881	817	565	695	491	503	421	432	372	446	404	394	354	326	294	221	235	212	238	173	272	215	85
Simulated #1140	52	147	157	198	284	439	507	586	692	738	998	619	767	1245	1369	1311	1364	1301	1345	1409	1444	1391	1269	795	914	1276	1358	1085	907	860	858	887	639	727	635	620	563	470	522	492	454	234	348	240	348	413	296	323	232
Simulated #1141	161	326	445	373	709	737	788	894	922	1045	1055	1095	1184	1379	1290	1278	1187	1441	1347	1160	1153	1263	1114	871	1006	991	774	667	607	636	787	567	501	683	614	527	468	541	594	432	324	376	326	348	284	170	243	269	212
Simulated #1142	73	173	344	404	456	526	577	542	710	771	763	924	1001	1069	1253	1041	1240	1353	1385	1319	1444	1564	1292	1084	1038	962	901	844	980	787	922	814	829	831	757	756	642	493	414	372	320	320	388	361	244	252	221	295	158
Simulated #1143	197	369	540	594	587	705	657	670	795	823	936	909	941	828	1028	933	932	890	1076	808	970	1093	1058	1035	1062	1200	1107	1181	899	697	758	739	637	808	654	774	580	584	537	519	518	561	627	529	475	351	402	413	249
Simulated #1144	123	271	407	601	697	810	691	743	820	914	970	999	943	1030	1147	1243	1128	1123	1318	1289	1644	1781	1391	1152	1007	930	929	925	864	814	793	617	663	682	548	491	366	404	437	384	285	241	319	274	286	247	224	151	142
Simulated #1145	107	304	504	788	970	800	700	727	902	1054	1074	1102	1056	1296	1346	1220	1520	1585	1422	1283	1367	1461	1694	1025	767	624	631	561	640	713	639	492	481	425	526	437	452	467	428	523	212	269	293	328	220	220	262	229	112
Simulated #1146	119	284	301	448	490	483	467	521	674	962	944	971	1061	1020	1336	1089	1064	1219	1286	1233	1341	1313	1106	954	896	978	949	1001	1020	1082	786	829	587	578	466	339	392	697	802	496	609	539	432	404	335	374	372	330	197
Simulated #1147	80	183	373	479	574	725	824	980	851	796	1025	1080	1070	1080	1206	1525	1770	1458	1247	1103	1318	1257	929	888	1116	958	818	737	629	597	645	772	678	495	438	505	448	473	426	351	404	431	418	354	305	305	318	270	272
Simulated #1148	156	313	335	388	449	492	520	594	634	678	848	761	815	886	804	935	982	1177	1248	1271	1007	1168	1154	968	1014	1064	946	914	973	962	1070	972	759	851	893	678	468	564	628	516	539	535	650	474	531	342	468	435	256
Simulated #1149	166	317	563	531	419	418	507	756	844	824	834	854	896	1154	1362	1061	1103	1573	1515	1316	1163	1231	958	792	1048	1101	1002	1057	970	1016	1145	790	715	590	601	734	651	464	424	469	550	407	328	157	180	178	200	267	105
Simulated #1150	87	170	314	449	441	574	659	839	1009	1219	1316	1211	1396	1202	1042	953	1071	1242	1391	1415	1355	1506	1486	1308	1105	975	940	685	524	658	650	543	595	496	539	494	435	563	434	517	379	354	272	234	221	177	175	241	104
Simulated #1151	202	451	541	500	638	860	1037	970	1164	1342	1385	1514	1614	1550	1313	1082	981	1322	1607	1409	1583	1332	1090	688	636	801	624	651	635	607	702	740	525	472	526	527	391	379	311	193	221	194	310	209	135	111	146	111	16
Simulated #1152	182	373	389	476	508	672	691	820	773	830	813	1017	1040	1063	1192	1162	1288	1101	1143	1222	1103	1413	1285	1052	1161	1091	920	723	656	851	661	581	565	573	542	523	473	442	418	386	508	498	492	487	550	291	501	284	283
Simulated #1153	156	302	395	492	944	1186	981	901	1090	1173	1267	1372	1235	1200	1309	1364	1524	1628	1626	1578	1452	1454	1262	1142	1264	994	858	687	663	637	466	438	347	491	347	222	202	264	204	254	189	110	162	127	109	135	40	10	9
Simulated #1154	53	168	333	364	509	562	656	870	1095	1026	1118	1264	1163	1275	1242	1293	1253	1174	1357	1206	1431	1330	1161	1078	1207	1165	899	758	731	753	799	851	784	572	501	538	410	332	297	269	289	342	225	268	412	303	313	144	55
Simulated #1155	131	405	527	729	760	1004	1032	1145	1147	1223	1440	1281	1244	1355	1723	1385	1441	1528	1487	1486	1496	1484	1170	913	1036	838	885	774	682	498	407	442	476	370	279	222	219	258	295	283	207	112	102	143	129	53	36	41	22
Simulated #1156	43	82	203	267	395	515	662	639	750	915	872	1123	1140	1078	1013	919	1062	1341	1284	1374	1414	1253	1212	944	890	1066	964	891	663	732	791	698	838	754	821	707	613	625	555	424	478	325	293	405	429	337	451	516	389
Simulated #1157	257	657	915	1028	1004	1041	1009	1392	1454	1281	1188	1192	1371	1428	1589	1403	1057	1030	1298	1008	1162	1287	955	890	768	766	733	668	631	685	620	561	525	568	384	316	266	210	184	168	306	220	232	162	201	74	70	60	58
Simulated #1158	83	176	360	510	551	704	765	649	770	833	940	1028	1064	1010	904	864	1018	1201	1187	1275	1307	1328	1447	1276	1272	1010	882	913	870	854	500	547	648	738	815	693	551	610	515	403	392	303	354	240	290	278	344	364	438
Simulated #1159	70	275	495	611	593	511	537	620	733	869	1001	1002	1068	1044	1039	1072	1082	1181	1118	1198	1295	1243	1145	1068	1002	1175	1044	924	793	783	637	707	743	674	571	564	502	522	509	638	449	516	513	450	493	466	239	160	152
Simulated #1160	225	549	682	789	703	810	663	666	677	728	735	902	795	718	886	855	1026	1106	1087	1116	1316	1280	1403	1102	830	916	889	841	724	657	741	605	674	692	622	677	634	579	604	606	577	471	579	467	538	330	356	329	317
Simulated #1161	157	247	383	466	565	538	600	658	736	897	879	916	841	876	809	775	815	947	1185	1080	1271	1495	1279	1094	1221	901	926	1036	1001	918	732	830	828	883	793	639	650	448	602	584	440	369	405	416	293	343	306	389	390
Simulated #1162	92	566	612	945	1070	1202	1219	1400	1528	1415	1390	1446	1539	1405	1421	1259	1587	1838	1779	1549	1536	1457	1425	840	786	884	580	572	475	322	353	174	218	195	126	217	210	149	113	77	56	56	103	84	13	19	32	14	0
Simulated #1163	218	461	494	427	570	585	693	872	1204	1108	1175	1448	1398	1416	1179	1050	1005	1360	1480	1260	1283	1172	834	883	1096	976	898	951	810	889	808	808	545	589	641	566	544	536	427	385	458	180	165	91	81	64	78	79	66
Simulated #1164	194	434	491	637	536	799	861	981	860	765	675	796	723	759	777	737	884	1130	1337	1221	1317	1253	1231	1465	1072	1143	1125	1153	1019	1012	858	735	629	681	639	648	616	592	618	427	344	383	327	201	239	208	238	228	181
Simulated #1165	196	345	454	648	695	770	837	977	1075	1160	1004	1022	970	969	911	808	946	959	1099	1104	1059	1092	1142	1044	1052	904	828	1027	858	873	859	906	796	654	739	744	507	530	525	548	507	394	263	314	376	245	284	173	136
Simulated #1166	73	131	245	293	260	412	673	810	667	717	913	969	960	1064	1287	1089	1181	1138	1210	1113	1080	1347	1037	1046	886	758	850	846	925	872	853	558	609	519	561	527	515	470	628	659	663	668	802	686	658	531	534	468	283
Simulated #1167	87	278	367	579	569	658	637	831	864	889	1040	1145	1145	1292	1084	1025	1245	1371	1449	1285	1376	1419	1532	1191	1082	986	1070	973	752	815	820	595	646	748	669	577	600	473	373	327	241	229	154	152	127	161	135	108	62
Simulated #1168	102	277	490	512	509	446	566	703	652	515	537	523	787	799	846	1072	1084	1000	1073	1274	1257	1813	1928	1678	1320	1071	1094	1196	931	817	907	907	665	648	581	472	405	378	398	387	397	410	355	441	459	361	355	391	243
Simulated #1169	138	443	515	606	687	730	933	1065	1068	992	1029	1122	1148	1254	1286	1294	1562	1545	1586	1297	1500	1454	1260	1014	810	727	705	691	607	499	429	368	447	470	459	457	506	337	336	327	388	304	345	315	166	233	259	243	250
Simulated #1170	193	432	464	587	756	1136	1130	1285	1423	1473	1399	1312	1485	1613	1405	1327	1120	1171	1289	1134	1269	1187	1058	888	972	763	1059	754	645	634	550	466	402	378	298	289	362	344	236	191	185	236	278	173	98	96	83	92	106
Simulated #1171	61	193	334	437	563	602	590	769	1048	1027	947	1115	1171	1189	1072	1122	1244	1175	1204	1166	1255	1284	1078	1088	875	819	922	853	735	773	713	645	610	595	562	549	402	552	615	525	502	385	427	352	545	337	377	380	319
Simulated #1172	116	497	575	654	669	597	793	924	841	935	916	935	1062	1057	1120	931	1120	1042	1088	922	1180	1319	1122	917	1053	1166	1406	1268	1007	817	653	545	551	611	663	490	420	383	416	512	424	487	321	305	293	218	218	368	237
Simulated #1173	172	419	534	639	617	695	799	993	1020	1016	1160	1466	1289	1321	1291	1073	1218	1459	1236	1078	1219	1174	875	908	1064	941	907	792	767	736	753	717	668	619	513	576	504	588	449	428	522	361	170	126	84	75	85	116	109
Simulated #1174	61	180	265	420	579	579	568	719	896	867	1093	1040	1103	1024	1158	1079	1054	1136	1224	1276	1438	1803	1534	1557	1203	1228	1030	1016	903	913	639	564	519	665	615	614	628	503	452	407	389	334	255	243	155	150	195	59	11
Simulated #1175	79	252	297	449	523	615	826	867	1127	975	707	829	781	908	1010	1162	1278	1332	1331	1161	1144	1366	943	859	877	882	638	591	698	706	683	563	793	792	904	866	926	758	574	627	479	421	716	490	402	279	421	249	192
Simulated #1176	126	247	469	617	678	738	640	751	956	907	902	1061	1079	1052	1068	1050	1249	1305	990	1184	1297	1278	1245	816	984	851	833	729	841	852	798	650	629	521	627	524	538	626	596	584	555	559	515	474	463	327	257	128	98
Simulated #1177	121	273	473	437	588	674	620	715	835	935	860	882	923	1085	1099	1070	1231	1139	1269	931	971	1118	1186	863	893	948	889	834	807	870	868	764	700	745	730	772	669	608	619	489	469	394	386	426	431	455	446	351	302
Simulated #1178	167	333	389	605	931	991	852	1146	930	1049	992	969	918	957	1104	1022	1167	1302	1390	1358	1358	1496	1313	1133	913	930	891	857	778	979	987	749	599	589	557	639	463	319	401	263	248	202	317	243	139	150	83	110	49
Simulated #1179	154	249	346	568	778	937	918	1061	1011	1099	991	1331	1345	1336	1106	1016	1223	1145	987	1137	1505	1363	1160	1342	1278	1197	1021	840	789	833	725	739	562	358	454	351	307	346	241	324	262	231	257	262	194	199	177	117	105
Simulated #1180	117	249	416	461	508	545	613	779	725	869	817	1063	991	826	960	898	896	1119	1252	1198	1368	1408	1191	1116	926	948	1005	935	920	846	897	826	729	779	643	575	587	540	604	564	466	397	319	223	326	265	269	350	463
Simulated #1181	139	412	627	673	776	802	640	691	831	805	824	898	965	1220	1267	1310	1432	1416	1462	1586	1637	1728	1692	1396	1276	1232	1159	1055	816	747	549	566	517	700	421	333	199	199	169	182	140	173	130	123	142	118	69	33	21
Simulated #1182	100	384	439	576	545	717	819	810	964	873	875	942	728	764	716	681	848	800	975	989	949	927	966	1085	1052	970	799	853	811	822	969	1118	970	1013	789	885	854	769	776	600	677	476	456	487	375	355	357	276	219
Simulated #1183	82	236	338	441	380	554	612	801	789	745	714	818	1045	1063	1232	1037	1294	1278	1300	1462	1668	1495	1767	1308	1146	1207	1240	1058	1004	797	670	476	506	444	393	457	418	477	531	353	283	227	307	335	376	367	286	327	149
Simulated #1184	102	368	592	651	836	873	876	1147	1330	1356	1337	1326	1347	1399	1595	1585	1328	1217	1447	1094	1142	1282	1009	950	819	748	783	633	584	614	692	652	586	675	448	426	273	272	307	333	243	170	213	203	175	99	89	55	45
Simulated #1185	37	236	457	624	677	802	985	1086	1066	976	1005	960	1141	1260	1285	1076	1258	1378	1278	1215	1286	1221	1115	1036	878	760	595	715	599	494	514	525	468	523	552	753	586	588	436	447	435	393	353	362	409	213	266	447	358
Simulated #1186	135	237	346	436	661	588	563	884	706	1074	887	871	867	1035	1302	1273	1508	1647	1650	1705	1698	1513	1405	1248	1066	934	812	769	694	731	772	595	641	603	494	529	496	380	290	299	291	272	240	309	193	240	140	126	125
Simulated #1187	129	219	245	499	644	813	811	853	832	807	865	811	786	740	817	544	819	845	761	546	805	861	749	646	554	607	443	477	441	569	680	621	713	699	779	1220	891	1178	1090	1024	949	940	1037	1031	1017	773	880	606	410
Simulated #1188	91	238	251	398	454	453	417	461	615	577	645	788	783	878	881	1018	1289	1237	1487	1387	1426	1631	1389	1424	1501	1263	1035	969	799	865	920	641	663	586	645	520	490	502	501	423	411	361	397	367	543	415	462	398	236
Simulated #1189	76	277	269	367	449	544	660	628	667	730	718	742	797	693	980	1096	998	1032	1183	1476	1592	1628	1354	1237	1006	831	713	725	660	800	725	516	608	602	610	506	515	460	577	610	616	585	792	780	637	512	594	500	448
Simulated #1190	177	463	620	721	779	829	831	1102	1240	1058	930	1246	1135	1231	1141	1168	1136	1280	1187	1169	1079	1122	1308	975	973	869	763	666	861	733	632	509	586	762	615	666	468	371	376	431	434	380	401	288	214	109	80	78	75
Simulated #1191	107	383	438	521	584	808	808	924	1069	1133	1099	1235	1434	1465	1454	1491	1469	1847	1557	1758	1746	1766	1374	1091	709	620	646	668	615	649	590	534	542	456	332	248	246	311	199	213	188	163	138	163	132	139	120	90	10
Simulated #1192	39	213	298	457	573	683	838	1021	890	1028	1117	1318	1232	1245	1254	1110	1618	1390	1365	1325	1453	1710	1616	1055	1105	959	953	791	584	728	714	673	488	446	510	356	264	245	355	434	231	178	228	162	187	235	211	285	99
Simulated #1193	121	322	377	690	720	785	927	981	919	1106	1020	893	1059	1109	1294	1344	1371	1459	1158	1092	1276	1235	1013	1201	1053	1079	965	842	747	746	712	804	674	650	601	490	341	248	290	331	281	232	288	296	263	302	305	215	91
Simulated #1194	88	263	332	501	597	628	662	800	938	847	1107	974	943	996	976	1157	1269	1181	1296	1089	1538	1463	1532	1349	1444	1206	1066	974	760	742	635	623	534	388	366	406	523	354	446	283	300	446	309	276	228	337	267	258	179
Simulated #1195	85	422	438	545	737	614	572	887	776	694	774	861	840	981	1056	919	943	925	1003	821	906	1204	1171	992	976	865	755	763	650	709	837	657	656	661	727	814	673	656	737	595	645	715	583	675	556	489	750	403	307
Simulated #1196	110	391	691	849	834	832	914	846	811	831	867	984	1187	1672	1707	1448	1370	1357	1344	1405	1401	1407	1197	1172	926	989	935	818	681	579	516	358	271	380	490	406	346	423	320	359	232	359	350	188	178	156	172	187	69
Simulated #1197	155	252	381	789	1010	989	901	1263	1410	1421	1161	1276	1259	1533	1340	1410	1523	1398	1572	1334	1174	1184	1236	1039	986	931	804	575	477	458	458	523	477	387	298	339	226	270	234	181	151	130	214	190	197	161	221	286	110
Simulated #1198	87	299	327	435	732	936	898	858	1208	1118	1029	1228	1417	1431	1384	1579	1611	1499	1399	1327	1309	1390	1004	941	985	976	790	661	711	686	714	494	427	469	334	441	340	330	280	321	413	271	280	265	230	187	191	53	31
Simulated #1199	49	195	339	498	663	667	774	769	1145	1058	976	1114	1091	1310	994	755	1183	1219	1195	1032	1062	889	963	788	943	931	1060	1000	683	811	740	683	687	722	618	489	428	477	463	562	673	653	438	499	564	683	358	306	121
Simulated #1200	103	217	234	460	625	612	744	590	589	672	781	806	892	942	967	1134	1490	1598	1687	1319	1442	1522	1501	1315	1285	951	846	954	785	734	511	539	483	671	577	469	529	474	341	352	317	399	363	410	434	435	362	288	254
Simulated #1201	90	232	473	537	584	662	651	707	711	706	663	819	784	825	670	800	958	1038	868	941	1385	1454	1259	915	908	853	814	713	704	711	743	592	696	596	530	622	715	741	645	676	686	533	737	605	614	486	529	843	509
Simulated #1202	97	385	553	512	560	557	538	769	802	753	799	882	995	953	889	910	915	1168	1085	1116	1260	1155	1058	1017	967	839	942	857	765	857	979	791	808	773	761	495	394	499	523	669	610	507	542	446	363	366	484	484	382
Simulated #1203	140	250	441	537	666	788	769	793	1037	924	882	1024	1036	1087	1116	875	1022	1000	1201	1365	1322	1216	1465	1211	906	943	1007	1007	860	755	767	718	603	778	670	569	572	583	544	501	349	427	424	362	190	167	280	133	66
Simulated #1204	91	339	423	694	682	677	795	968	960	1165	1262	1369	1357	1236	1100	1021	1612	1365	1280	1144	1153	1338	1090	947	929	857	723	676	562	512	673	551	600	609	469	402	326	428	436	470	521	435	356	311	358	220	307	155	97
Simulated #1205	110	280	468	580	747	792	698	749	694	719	647	874	1010	883	954	1072	1222	1214	1254	1008	1020	1045	1058	993	873	838	843	953	678	682	784	760	602	526	575	673	552	593	600	542	532	478	531	618	574	537	597	525	273
Simulated #1206	69	213	478	512	688	665	580	593	586	566	799	825	885	956	1107	1177	1262	1265	1113	986	1039	1152	1155	759	716	735	791	870	804	978	832	1061	961	825	829	653	665	793	656	1005	515	362	451	453	364	477	420	332	187
Simulated #1207	187	336	489	585	875	1002	963	892	963	909	955	1430	1613	1269	1479	1063	1151	1199	1007	922	941	1121	1069	976	869	650	569	701	801	625	673	675	557	534	470	474	535	565	463	462	596	541	399	264	368	219	310	200	146
Simulated #1208	187	615	563	574	653	655	923	832	900	954	943	1144	1290	1167	1384	1107	1131	1189	1288	1216	1276	1462	1082	903	728	798	791	743	677	603	539	652	538	573	497	661	448	396	394	362	435	299	371	532	487	342	295	300	269
Simulated #1209	48	182	239	327	367	502	459	447	433	553	541	746	915	891	1093	1092	940	1232	1469	1424	1663	1584	1529	1341	1189	1069	974	877	908	873	845	695	636	844	797	605	528	563	555	427	472	448	428	425	467	356	360	453	269
Simulated #1210	46	153	286	486	444	505	700	631	611	838	804	833	951	958	1202	1000	1059	1018	1034	1082	1150	1070	1207	1065	1053	970	799	837	690	649	762	762	700	860	760	676	606	515	560	474	510	617	622	629	566	593	536	465	365
Simulated #1211	101	318	411	445	445	431	496	775	741	1120	945	966	889	907	1208	1169	1104	1212	1140	1138	1279	1432	1486	980	878	952	1028	786	654	707	859	825	594	758	634	667	618	492	279	463	415	355	319	335	345	399	595	515	338
Simulated #1212	33	160	288	389	529	666	697	818	992	1194	1183	1203	1302	1256	1316	1123	1327	1329	1201	1450	1458	1287	1135	1053	1082	979	837	774	586	702	630	594	470	518	683	479	416	326	355	364	386	499	410	473	409	300	295	201	118
Simulated #1213	175	441	545	560	527	590	584	601	823	834	792	723	722	883	968	1118	1034	822	868	1120	1204	1384	1428	1287	1322	938	944	698	631	857	820	756	640	711	638	681	583	734	455	496	492	392	381	535	461	469	527	415	433
Simulated #1214	143	289	382	542	534	767	703	670	1072	977	1155	1161	1009	1182	1078	1039	1082	1208	1285	1301	1285	1082	1127	1112	1245	1152	1064	933	736	813	917	728	712	548	517	541	494	538	438	448	467	324	255	299	181	155	161	206	122
Simulated #1215	74	233	466	673	768	973	860	1114	807	1018	1071	1133	1163	1013	1061	1033	1019	1058	1163	1160	1053	1096	1317	984	895	886	934	775	567	613	604	624	563	563	587	694	648	434	620	555	519	450	510	499	395	415	283	199	135
Simulated #1216	124	370	493	467	631	686	668	921	1050	1175	809	1003	1141	1120	1315	1225	1434	1397	1448	1266	1305	1303	1188	1044	951	985	872	736	751	804	856	648	573	521	750	580	498	428	404	555	329	230	270	168	153	146	202	85	117
Simulated #1217	52	189	398	590	482	545	548	686	754	779	813	986	1039	965	977	812	1144	1477	1640	1560	1494	1750	1398	977	862	938	1000	965	813	843	812	778	927	788	583	542	472	528	418	454	348	336	427	373	315	207	207	145	123
Simulated #1218	138	410	539	574	662	689	741	857	908	882	912	906	1064	1132	1290	1175	1161	1126	1101	994	1220	1155	1101	960	805	785	946	782	822	766	775	741	653	617	582	370	355	446	421	459	380	473	409	441	440	373	473	561	404
Simulated #1219	134	255	274	423	601	666	679	881	1014	1124	1048	1316	1290	1343	1263	1483	1509	1466	1360	1426	1503	1272	1168	1127	1183	878	1036	983	925	664	736	611	478	592	534	352	327	369	328	262	171	145	232	243	191	160	142	64	60
Simulated #1220	107	346	454	761	797	1139	1308	1206	1149	1154	990	1051	1080	1218	1160	932	1114	1177	1242	1188	1236	1291	1350	1105	1100	1031	806	924	737	818	576	654	671	583	610	498	342	415	388	363	270	201	276	203	75	96	106	33	13
Simulated #1221	64	190	333	461	508	507	820	919	809	971	689	700	974	808	956	820	876	976	912	708	642	662	751	660	719	657	738	693	699	702	824	973	973	754	749	793	818	874	898	808	736	863	933	994	695	691	581	572	318
Simulated #1222	68	341	395	683	937	786	750	961	1155	928	861	1042	1045	1107	1079	1091	1206	1140	1382	1276	1126	1151	1113	984	918	1017	865	806	574	637	590	580	593	701	657	693	572	541	511	461	393	311	407	309	286	342	393	255	146
Simulated #1223	18	124	189	469	789	1094	1129	1244	1246	1643	1657	1462	1710	1649	1750	1752	1540	1497	1626	1405	1293	1463	1278	1009	670	581	431	587	469	504	474	537	536	423	222	145	154	166	129	166	253	111	108	112	82	142	77	70	73
Simulated #1224	136	317	376	503	695	620	655	665	903	1050	1074	1229	1147	1454	1322	1170	1068	1195	1263	1345	1440	1355	1231	1014	1214	1031	1105	1116	1082	1075	896	813	461	427	370	365	346	381	338	312	229	209	241	180	189	192	126	182	138
Simulated #1225	96	243	339	372	550	616	682	696	676	749	817	934	883	1082	1128	1129	1130	1239	1368	1032	1141	1089	1057	949	1068	1067	860	623	535	614	695	617	537	648	680	634	496	641	668	528	448	454	543	433	513	517	581	513	511
Simulated #1226	58	258	460	553	550	543	839	759	830	723	665	976	897	789	981	1038	830	979	1099	1160	1429	1579	1599	1185	1030	1036	1184	959	826	833	1106	1166	817	813	829	666	541	582	440	412	298	269	201	279	362	170	185	219	224
Simulated #1227	160	448	587	765	864	1003	744	850	826	741	655	987	1136	1112	1227	1030	1062	1082	1224	1155	893	826	1042	876	756	836	925	768	795	949	780	590	612	612	779	581	492	559	572	486	488	323	509	412	355	415	398	440	433
Simulated #1228	61	210	422	414	649	812	712	658	674	636	623	882	918	967	1068	959	1000	1056	1200	1218	1129	1042	1402	1156	1009	1066	1161	1057	927	798	798	753	740	691	586	599	635	574	511	544	470	461	481	510	453	483	457	341	200
Simulated #1229	154	311	401	434	599	820	675	719	623	757	793	771	877	893	971	880	1038	1051	1092	1039	1066	1160	1166	827	863	798	764	818	779	831	796	893	706	701	782	828	647	933	776	657	558	570	437	457	462	399	516	443	455
Simulated #1230	97	218	381	474	596	663	647	781	851	884	770	797	939	851	751	780	956	1003	1148	928	1402	1548	1322	977	982	989	884	820	628	666	800	773	663	737	600	546	631	624	609	708	614	493	620	538	537	390	328	419	432
Simulated #1231	182	400	520	654	806	977	1175	1241	1147	1134	1169	1356	1373	1232	875	916	929	1107	867	928	1035	704	742	583	517	569	644	645	662	781	585	499	536	510	626	679	563	727	486	703	619	396	416	439	582	527	419	473	287
Simulated #1232	189	274	341	470	600	787	710	789	933	898	969	1146	1066	1195	1192	1273	1602	1504	1367	1033	1148	999	1046	1136	1092	987	837	769	794	848	785	766	543	535	624	525	542	425	344	458	401	323	347	371	372	332	201	161	125
Simulated #1233	26	205	398	449	597	576	658	745	847	689	743	807	914	865	1155	989	847	1064	1033	1197	1135	1271	1213	1113	1197	837	686	692	810	908	1000	1069	1059	866	682	530	687	669	623	645	669	414	416	420	374	343	293	256	284
Simulated #1234	137	479	629	715	1012	1135	826	881	831	895	771	840	1063	1105	1043	1079	1079	882	1109	1106	1155	952	847	780	1037	766	719	762	783	783	793	873	783	865	607	520	515	582	509	455	437	440	399	421	278	363	260	479	439
Simulated #1235	122	396	577	727	656	614	710	948	1015	951	1063	1246	1089	1228	1138	1020	1058	1299	1310	1236	1325	1284	1150	876	853	819	744	704	581	486	507	553	541	695	549	493	462	585	581	429	448	376	358	357	431	307	313	370	488
Simulated #1236	49	189	369	506	566	716	696	553	698	754	743	903	959	1093	983	936	1088	953	1041	890	826	851	981	852	707	733	773	924	879	864	1193	1165	742	903	867	1029	821	792	676	581	682	629	648	757	556	290	370	236	169
Simulated #1237	84	230	321	457	554	639	803	835	962	981	800	1312	1438	1414	1353	1216	1502	1721	1654	1387	1213	1257	1129	1124	959	867	840	723	862	959	795	654	580	674	622	523	354	287	361	442	411	413	242	167	103	61	63	0	0
Simulated #1238	83	235	385	465	531	762	906	946	944	1082	1133	1231	1703	1431	1467	1154	1256	1056	1449	1205	1440	1260	1138	1003	1095	1181	1031	756	608	667	485	405	397	434	301	362	354	484	414	403	224	282	224	344	288	264	302	381	194
Simulated #1239	135	338	464	554	550	787	730	805	933	849	800	796	1038	1322	1261	1094	1498	1525	1549	1736	1762	1375	1697	1199	1080	867	891	763	619	758	665	586	500	493	372	350	299	379	293	344	378	290	335	191	221	214	199	122	167
Simulated #1240	277	596	503	651	764	1016	843	819	1055	1225	1418	1323	1195	1087	1227	1206	1125	1120	1508	1196	1397	1521	1405	1012	1259	969	769	684	617	603	559	457	517	503	555	471	556	443	272	289	188	179	158	94	173	169	196	46	64
Simulated #1241	193	477	746	750	771	657	949	1088	1066	1032	913	821	1020	1236	1336	1283	1580	1448	1472	1415	1564	1509	1228	1056	925	911	847	675	652	615	594	497	438	300	377	412	280	293	275	308	306	297	356	399	332	217	146	148	94
Simulated #1242	92	358	490	405	650	699	760	861	740	729	919	805	971	934	990	920	1068	1188	1305	1126	1101	1172	1438	1144	1285	878	853	803	808	911	902	595	505	595	614	516	510	559	556	470	752	510	457	419	507	625	364	134	70
Simulated #1243	135	391	400	749	852	992	1172	984	1101	1160	1192	1405	1313	1192	1147	1104	1371	1352	1344	1331	1505	1322	1466	1338	1336	1054	724	729	711	635	592	472	372	498	352	318	222	190	223	190	212	269	174	112	114	95	80	107	148
Simulated #1244	95	233	331	473	612	627	554	622	762	915	1021	973	1137	1161	1181	1041	1165	1342	1343	1187	1395	1568	1323	1126	1125	1143	1041	1004	716	736	680	581	656	591	558	568	466	505	532	524	527	525	372	286	305	219	137	124	140
Simulated #1245	124	277	475	474	719	713	846	1010	933	872	1013	1157	1325	1272	1183	933	893	998	1014	1073	1201	1254	900	740	640	712	645	690	593	613	698	692	782	788	840	683	617	823	602	603	491	417	427	403	367	262	359	441	374
Simulated #1246	71	179	308	352	615	654	510	636	857	859	1012	1279	1250	1358	1419	1236	1159	1201	1186	1410	1379	1273	1223	1096	960	961	869	803	643	831	863	726	611	751	739	567	501	515	443	349	401	395	407	302	346	404	248	103	88
Simulated #1247	98	318	445	533	684	697	681	831	831	785	809	948	1219	1139	1534	1295	1240	1081	1150	1162	1062	1114	1006	1038	1097	1150	911	802	694	731	729	774	886	651	558	557	564	548	476	571	492	417	424	442	338	323	232	160	58
Simulated #1248	62	194	355	425	531	569	587	861	785	929	733	982	812	707	862	728	908	935	1054	1172	1206	1377	1255	1105	1168	1151	1061	904	793	862	598	717	560	676	622	678	641	744	530	436	428	430	453	410	584	526	532	748	585
Simulated #1249	97	229	278	412	458	480	603	538	661	782	762	874	966	1003	1029	888	1081	1143	1218	1086	1176	1278	1327	1173	1379	1230	1055	1026	1018	911	717	810	682	656	648	669	590	526	416	483	450	451	371	407	367	504	477	387	349
Simulated #1250	94	235	259	443	571	694	755	856	1017	826	730	947	1015	1239	1442	1318	1134	1191	1314	1217	1590	1679	1820	1258	976	993	891	830	718	799	818	766	739	623	654	583	563	353	293	258	301	252	294	175	155	139	185	157	61
Simulated #1251	72	99	214	346	332	487	535	889	844	970	803	933	931	804	807	705	691	1058	1108	1005	1341	1145	1253	1204	996	1078	941	853	743	650	632	674	785	654	737	746	828	623	629	677	714	699	745	590	368	312	492	529	394
Simulated #1252	78	242	446	471	518	736	998	1008	763	731	778	898	1036	1239	1075	1010	1079	991	1022	1038	1176	1504	1286	1355	1330	1156	1235	992	828	1028	866	888	658	564	480	495	493	615	437	539	447	277	255	130	149	140	212	140	316
Simulated #1253	73	240	335	547	620	695	742	1069	1214	1134	1258	1090	1400	1203	1176	1165	1138	1241	1300	1427	1106	823	1112	888	740	774	556	611	713	671	601	797	682	506	477	481	414	473	590	457	339	309	348	392	437	466	450	377	314
Simulated #1254	233	460	677	989	995	962	1046	1227	1310	1227	1221	1161	1072	1010	917	1043	1176	1431	1634	1497	1441	1799	1671	1402	1087	967	899	863	657	725	550	391	299	300	250	252	253	248	227	117	183	139	120	112	86	20	2	0	0
Simulated #1255	105	300	400	441	433	593	723	863	910	947	914	820	938	963	966	941	1093	1041	1072	1032	876	897	898	999	826	898	1015	662	621	761	588	665	680	628	627	583	691	722	845	914	625	580	696	696	680	598	621	487	208
Simulated #1256	166	435	585	735	973	987	928	1135	1034	1249	1081	1124	1366	1137	1116	1155	927	873	966	1055	968	872	854	719	616	641	718	625	656	826	536	556	583	603	546	586	502	550	674	549	611	647	599	441	389	369	393	250	392
Simulated #1257	122	256	423	760	633	746	700	732	955	943	845	947	836	839	825	890	917	935	964	867	947	988	900	754	791	991	777	699	777	923	798	655	668	609	639	530	593	540	772	635	560	602	661	641	597	863	712	651	565
Simulated #1258	98	313	492	619	745	871	743	922	987	908	907	1144	1066	1182	1077	1061	943	1024	1060	988	1236	1239	1307	1148	1233	884	1050	1088	1156	801	807	761	605	562	471	451	364	375	361	335	399	351	310	341	243	225	270	216	285
Simulated #1259	97	381	387	540	593	821	870	1141	1056	1013	974	1089	1064	1117	1132	1132	1140	1276	1483	1334	1696	1544	1470	1352	1048	1091	928	740	651	795	680	684	532	569	545	408	365	461	346	347	267	230	209	182	119	123	81	138	104
Simulated #1260	131	403	706	678	726	563	560	667	821	753	742	912	1079	1498	1581	1366	1677	1677	1413	1509	1749	1956	1421	1175	988	927	820	841	787	731	594	680	474	552	438	309	311	325	349	293	210	195	184	185	126	111	81	62	12
Simulated #1261	149	351	580	845	917	694	725	910	1109	964	1066	1120	1364	1507	1653	1540	1686	1731	1875	1575	1538	1560	1334	982	774	809	728	632	513	481	359	368	527	531	370	346	280	312	209	246	302	151	122	93	135	142	74	27	28
Simulated #1262	73	286	341	563	533	679	765	1033	1170	1173	1033	1136	1239	1187	1219	1187	1337	1350	1663	1251	1296	1303	1239	1127	941	822	854	855	878	697	645	561	605	525	527	541	500	504	412	321	174	106	130	147	326	284	160	205	197
Simulated #1263	119	447	458	548	598	718	763	678	681	854	849	1007	975	889	971	1143	1225	1198	1517	1450	1482	1423	1130	912	907	704	726	669	617	528	418	636	392	475	457	383	316	377	553	636	510	295	364	562	712	698	631	560	589
Simulated #1264	27	50	131	206	237	391	665	727	720	737	1183	866	860	886	1113	1121	1174	1059	1144	1318	1357	1178	1153	809	673	1003	1185	1031	800	899	809	788	520	702	664	740	679	744	748	596	469	388	412	412	454	493	641	565	415
Simulated #1265	120	221	442	547	610	555	700	688	700	726	742	975	942	988	878	1001	1197	1316	1238	1240	1075	1085	1310	1167	1160	1007	823	781	869	777	650	789	836	702	714	576	563	636	547	499	362	344	426	498	454	597	598	373	216
Simulated #1266	161	227	307	451	611	790	679	812	1047	928	873	901	779	1000	934	1013	1027	1212	1260	1367	1462	1397	1330	1353	1342	1342	1518	1081	844	1004	749	748	769	581	559	461	347	439	358	353	306	240	188	200	208	183	163	145	137
Simulated #1267	127	354	315	373	463	553	591	703	810	819	980	1138	1295	1534	1352	1186	1151	1168	1182	1135	1364	1247	989	823	727	847	873	854	793	828	851	855	986	718	600	512	546	597	505	566	547	412	371	244	282	232	305	347	113
Simulated #1268	86	321	557	737	832	777	762	856	838	838	909	1035	939	972	924	1020	1038	1008	1199	1118	1390	1286	1596	928	963	760	835	724	522	670	694	901	671	744	843	779	644	552	584	472	481	360	392	282	295	295	308	145	234
Simulated #1269	198	424	583	817	803	762	816	902	769	826	835	890	1083	1101	1350	1346	1256	1436	1179	1301	1357	1422	1415	1145	1130	1046	896	842	660	745	610	521	484	509	471	438	373	319	314	309	320	221	237	310	287	160	293	217	334
Simulated #1270	87	244	335	532	631	626	588	704	822	760	788	848	749	923	1012	878	1001	961	1011	1084	1221	1358	1249	955	1126	1437	1107	975	856	987	711	574	593	672	664	887	708	532	586	419	422	435	448	460	416	494	381	420	364
Simulated #1271	36	124	234	446	612	850	735	846	1082	1034	1104	1264	1224	1279	1302	1421	1411	1454	1438	1286	1397	1314	1154	890	834	881	853	847	795	737	718	607	513	510	549	506	452	480	396	343	285	215	271	411	313	250	139	213	146
Simulated #1272	46	235	327	390	575	568	454	622	675	758	768	676	1036	1155	1136	1390	1537	1263	1304	1233	1182	1109	918	908	884	747	943	1144	1110	988	762	509	579	594	469	542	451	527	628	616	558	610	709	425	453	516	393	457	225
Simulated #1273	6	265	374	588	882	726	720	731	760	817	842	1161	1295	1351	1620	1505	1688	1632	1478	1286	1304	1361	1105	1185	1112	890	716	629	559	780	787	632	541	420	429	480	320	271	290	354	351	340	286	303	242	269	253	206	145
Simulated #1274	101	348	544	870	1009	1135	1068	1303	1304	1327	1414	1287	1452	1701	1836	1717	1769	1770	1399	1362	1492	1499	1503	1282	974	747	652	513	611	492	378	289	220	130	54	87	70	82	66	79	128	92	48	39	62	12	19	12	0
Simulated #1275	99	210	331	621	924	751	649	709	871	845	1016	1017	1009	1073	1164	1081	1105	1160	1123	1028	1174	1120	1102	1160	961	901	775	875	695	677	680	880	783	596	565	466	379	472	503	492	475	494	367	371	361	374	518	444	437
Simulated #1276	130	380	365	501	546	671	895	779	799	739	739	960	985	997	1209	1294	1471	1231	1311	1415	1634	1625	1248	889	849	853	1132	888	722	845	621	665	558	558	581	538	485	350	485	417	435	385	452	381	287	296	335	184	144
Simulated #1277	67	226	272	516	403	487	577	685	873	879	813	938	931	1034	1013	1118	1117	1095	1246	1102	1069	1287	1302	1038	896	754	846	936	878	910	1047	1017	743	826	835	885	767	690	735	593	374	348	325	348	361	395	313	234	80
Simulated #1278	30	132	220	237	318	376	385	481	645	697	701	798	887	840	1113	1231	1252	1208	1365	1452	1418	1514	1288	975	905	1058	1107	968	817	751	601	543	484	451	415	492	627	574	608	778	598	536	618	664	876	757	641	398	285
Simulated #1279	104	418	505	620	734	932	865	1128	1306	1261	1166	1439	1679	1586	1641	1182	1225	1088	1164	976	808	755	887	741	691	691	607	723	813	1004	1029	723	449	437	463	398	349	352	312	374	349	300	478	410	570	345	185	63	23
Simulated #1280	69	176	433	641	709	782	783	985	847	837	902	970	987	1064	1105	1074	1286	1249	1325	1174	1090	1226	1166	904	977	1176	1036	886	760	822	853	791	616	630	566	568	440	703	683	408	502	387	227	289	336	226	197	137	102
[truncated: 7 more columns]
