# Supplementary material for: Social-like responses are inducible in asocial Mexican cavefish despite the exhibition of strong repetitive behavior
Source: eLife. 2021 Sep 20;10:e72463. doi: 10.7554/eLife.72463 (PMC8500712; doi:10.7554/eLife.72463)
Supplement: Figure 3—source data 2. [file elife-72463-fig3-data2.csv]

group_ID	Treatment	pop	Nearby Event Duration (s)	Nearby Event No	Total Swimming Distance (cm)	Speed (cm/s)	Bout_speed	abs(Turning_index)
PAby21-895-tray3	Unfamiliar	CF	14.1917	3	1324.2134	2.9755	Bout	0.89571
PAby21-895-tray3	Unfamiliar	CF	3.2639	1	1313.9877	3.675	Bout	0.26303
PAby21-895-tray3	Unfamiliar	CF	0.00001	0	1600.5464		Bout	1.8204
PAby21-895-tray3	Unfamiliar	CF	17.4556	4	1277.0289	3.3721	Bout	1.1605
PAby21-895-tray4	Unfamiliar	CF	0.00001	0	1688.4995		Bout	0.6359
PAby21-895-tray4	Unfamiliar	CF	0.00001	0	1522.0777		Bout	1.9542
PAby21-895-tray4	Unfamiliar	CF	0.00001	0	1792.4044		Bout	0.16233
PAby21-895-tray4	Unfamiliar	CF	0.00001	0	1335.8078		Bout	0.42061
PAby21-908-tray5	Unfamiliar	CF	6.1892	2	770.35	2.7173	Bout	0.30422
PAby21-908-tray5	Unfamiliar	CF	6.3392	2	1555.4536	4.4388	Bout	1.0776
PAby21-908-tray5	Unfamiliar	CF	17.5785	4	1585.5349	4.5841	Bout	0.14319
PAby21-908-tray5	Unfamiliar	CF	17.7285	4	1508.2025	4.9658	Bout	0.13887
PAby21-908-tray6	Unfamiliar	CF	4.381	1	1414.5371	4.2948	Bout	0.49606
PAby21-908-tray6	Unfamiliar	CF	0.00001	0	1095.6609		Bout	0.58496
PAby21-908-tray6	Unfamiliar	CF	0.00001	0	1094.6343		Bout	0.44501
PAby21-908-tray6	Unfamiliar	CF	4.381	1	1519.9548	4.064	Bout	0.16233
PAby21-895-tray1	Unfamiliar	CF	0.00001	0	3730.0808		Bout	3.3076
PAby21-895-tray1	Unfamiliar	CF	4.4045	1	1512.6828	4.6768	Bout	0.16233
PAby21-895-tray1	Unfamiliar	CF	0.00001	0	2019.4738		Bout	0.99821
PAby21-895-tray1	Unfamiliar	CF	4.4045	1	1351.1852	4.4435	Bout	0.10019
PAby21-895-tray2	Unfamiliar	CF	10.6401	2	1298.9664	3.9253	Bout	0.69322
PAby21-895-tray2	Unfamiliar	CF	18.0802	4	1451.9502	3.5966	Bout	0.25342
PAby21-895-tray2	Unfamiliar	CF	4.62	1	2321.4455	5.5423	Bout	0.60486
PAby21-895-tray2	Unfamiliar	CF	12.0601	3	1369.5451	4.3216	Bout	0.24861
PAby21-908-tray7	Unfamiliar	CF	4.4903	1	1704.6621	5.9262	Bout	0.53545
PAby21-908-tray7	Unfamiliar	CF	8.6306	2	2490.0143	7.0258	Bout	0.13841
PAby21-908-tray7	Unfamiliar	CF	0.00001	0	2967.9272		Bout	0.90095
PAby21-908-tray7	Unfamiliar	CF	4.1403	1	2663.1586	8.3685	Bout	0.10497
PAby21-908-tray8	Unfamiliar	CF	0.00001	0	1385.3101		Bout	0.37893
PAby21-908-tray8	Unfamiliar	CF	0.00001	0	3051.1233		Bout	0.49402
PAby21-908-tray8	Unfamiliar	CF	0.00001	0	2510.9819		Bout	0.20063
PAby21-908-tray8	Unfamiliar	CF	0.00001	0	1628.9477		Bout	0.47313
PAby21-908-tray9	Unfamiliar	CF	17.2107	4	1822.7754	5.6559	Bout	0.09542
PAby21-908-tray9	Unfamiliar	CF	0.00001	0	1625.9254		Bout	0.28228
PAby21-908-tray9	Unfamiliar	CF	13.4205	3	1872.5702	5.9967	Bout	0.65794
PAby21-908-tray9	Unfamiliar	CF	10.3705	3	1646.0479	4.7823	Bout	0.028616
SFf1-898-tray3	Unfamiliar	SF	15.333	15.333	3	2.7893	Bout	706
SFf1-898-tray3	Unfamiliar	SF	19.683	19.683	3	2.2377	Bout	632
SFf1-898-tray3	Unfamiliar	SF	2.7777	2.7777	1	2.5493	Bout	661
SFf1-898-tray3	Unfamiliar	SF	37.7936	37.7936	7	2.5381	Bout	646
SFf1-898-tray4	Unfamiliar	SF	5.6492	5.6492	2	3.0113	Bout	591
SFf1-898-tray4	Unfamiliar	SF	60.6981	60.6981	5	1.8793	Bout	632
SFf1-898-tray4	Unfamiliar	SF	48.1484	48.1484	4	1.9392	Bout	577
SFf1-898-tray4	Unfamiliar	SF	16.3484	16.3484	4	3.0285	Bout	535
SFf1-898-tray5	Unfamiliar	SF	54.383	54.383	7	2.0588	Bout	540
SFf1-898-tray5	Unfamiliar	SF	20.1213	20.1213	3	1.9911	Bout	595
SFf1-898-tray5	Unfamiliar	SF	52.4521	52.4521	5	2.1952	Bout	620
SFf1-898-tray5	Unfamiliar	SF	39.533	39.533	7	1.8546	Bout	600
SFf1899-tray6	Unfamiliar	SF	21.9703	21.9703	5	1.8383	Bout	577
SFf1899-tray6	Unfamiliar	SF	52.6885	52.6885	7	2.1515	Bout	649
SFf1899-tray6	Unfamiliar	SF	27.4044	27.4044	6	1.8935	Bout	629
SFf1899-tray6	Unfamiliar	SF	40.3703	40.3703	5	1.8677	Bout	640
SFf1-899-tray7	Unfamiliar	SF	16.3153	16.3153	3	2.0918	Bout	576
SFf1-899-tray7	Unfamiliar	SF	19.4705	19.4705	4	2.9062	Bout	662
SFf1-899-tray7	Unfamiliar	SF	7.5602	7.5602	2	1.8865	Bout	687
SFf1-899-tray7	Unfamiliar	SF	3.6051	3.6051	1	2.233	Bout	629
SFf1-898-Tray1	Unfamiliar	SF	19.7015	4	922.0571	2.7402	Bout	0.10975
SFf1-898-Tray1	Unfamiliar	SF	51.2894	5	738.8094	1.8159	Bout	0.1719
SFf1-898-Tray1	Unfamiliar	SF	30.3515	4	1183.2541	2.8072	Bout	0.35257
SFf1-898-Tray1	Unfamiliar	SF	49.8772	6	871.8922	2.3995	Bout	0.27529
SFf1-898-Tray2	Unfamiliar	SF	9.686	3	640.4212	2.3242	Bout	0.34018
SFf1-898-Tray2	Unfamiliar	SF	11.024	2	465.9266	1.6414	Bout	0.057238
SFf1-898-Tray2	Unfamiliar	SF	7.424	2	530.1253	2.0305	Bout	0.32568
SFf1-898-Tray2	Unfamiliar	SF	13.286	3	678.3213	1.6199	Bout	0.085872
SFf1-899-Tray8	Unfamiliar	SF	19.9891	5	479.4639	1.6029	Bout	0.20576
SFf1-899-Tray8	Unfamiliar	SF	10.3391	5	590.3734	1.9775	Bout	0.19584
SFf1-899-Tray8	Unfamiliar	SF	17.4891	5	595.1695	1.445	Bout	0.37745
SFf1-899-Tray8	Unfamiliar	SF	4.6835	3	535.6937	1.7003	Bout	0.12408
SFf1-899-Tray9	Unfamiliar	SF	7.9023	2	626.7938	1.7374	Bout	0.34502
SFf1-899-Tray9	Unfamiliar	SF	11.9011	1	572.8632	1.6739	Bout	0.46949
SFf1-899-Tray9	Unfamiliar	SF	32.9046	4	437.5432	1.5241	Bout	0.023847
SFf1-899-Tray9	Unfamiliar	SF	20.8034	3	968.7464	2.7766	Bout	0.3935
PAby21-895-Tray3	Familiar	CF	3.2037	1	1832.1082	6.9333	Bout	0.014308
PAby21-895-Tray3	Familiar	CF	3.9037	1	1253.6718	2.8133	Bout	4.629
PAby21-895-Tray3	Familiar	CF	7.3573	2	1678.8259	3.391	Bout	1.1699
PAby21-895-Tray3	Familiar	CF	6.6573	2	1918.8611	4.2279	Bout	0.4548
PAby21-895-Tray4	Familiar	CF	3.5003	1	3294.7166	7.9319	Bout	1.8821
PAby21-895-Tray4	Familiar	CF	3.5003	1	2296.1216	5.5567	Bout	0.39693
PAby21-895-Tray4	Familiar	CF	0.00001	0	3244.8014		Bout	3.2374
PAby21-895-Tray4	Familiar	CF	0.00001	0	1154.1719		Bout	2.285
PAby21-908-Tray5	Familiar	CF	24.4623	4	695.5899	1.9768	Bout	0.0023905
PAby21-908-Tray5	Familiar	CF	6.5311	2	610.5454	2.263	Bout	0.014308
PAby21-908-Tray5	Familiar	CF	15.3967	3	1182.628	2.7587	Bout	0.38929
PAby21-908-Tray5	Familiar	CF	15.5967	3	385.2489	1.3142	Bout	0.031027
PAby2.1-908-Tray6	Familiar	CF	22.1729	4	658.7669	2.5042	Bout	0.15754
PAby2.1-908-Tray6	Familiar	CF	16.8729	4	1014.9521	2.541	Bout	0.38864
PAby2.1-908-Tray6	Familiar	CF	3.7182	1	1561.1581	3.5522	Bout	0.09373
PAby2.1-908-Tray6	Familiar	CF	14.4547	3	1263.4123	3.5063	Bout	0.10497
PAby21-895-Tray1	Familiar	CF	0.00001	0	2834.8885		Bout	1.7791
PAby21-895-Tray1	Familiar	CF	0.00001	0	4127.2714		Bout	4.9081
PAby21-895-Tray1	Familiar	CF	0.00001	0	3506.5291		Bout	0.074246
PAby21-895-Tray1	Familiar	CF	0.00001	0	2546.6252		Bout	0.81064
PAby21-895-Tray2	Familiar	CF	17.1608	3	1656.1278	4.98	Bout	0.27886
PAby21-895-Tray2	Familiar	CF	12.8905	2	1386.7583	4.6311	Bout	0.20163
PAby21-895-Tray2	Familiar	CF	9.1405	2	1555.6103	4.0009	Bout	0.86586
PAby21-895-Tray2	Familiar	CF	4.8703	1	2621.4129	4.1178	Bout	0.94468
PAby21-908-Tray7	Familiar	CF	9.2497	1	2487.9135	5.8941	Bout	0.2871
PAby21-908-Tray7	Familiar	CF	15.0994	2	3040.7602	6.5707	Bout	0.14798
PAby21-908-Tray7	Familiar	CF	0.00001	0	2600.0348		Bout	0.80172
PAby21-908-Tray7	Familiar	CF	10.8494	2	1850.6934	3.7967	Bout	0.038156
PAby21-908-Tray8	Familiar	CF	11.7417	3	2334.0044	7.0293	Bout	0.43805
PAby21-908-Tray8	Familiar	CF	4.5306	1	1570.3117	4.6449	Bout	0.26303
PAby21-908-Tray8	Familiar	CF	4.2806	1	1892.4324	5.4247	Bout	1.2681
PAby21-908-Tray8	Familiar	CF	11.4917	3	1513.9026	4.6459	Bout	0.052467
PAby21-908-Tray9	Familiar	CF	18.4264	4	1819.0599	5.1852	Bout	0.26391
PAby21-908-Tray9	Familiar	CF	33.4264	4	1626.5433	4.5599	Bout	0.1197
PAby21-908-Tray9	Familiar	CF	12.9941	1	2267.3753	3.5903	Bout	0.20799
PAby21-908-Tray9	Familiar	CF	29.6705	5	1720.5646	3.9976	Bout	0.17668
SFf1-898-Tray3	Familiar	SF	12.5798	2	1239.0205	4.1661	Bout	0.2368
SFf1-898-Tray3	Familiar	SF	13.7947	3	1467.6121	5.4381	Bout	0.14822
SFf1-898-Tray3	Familiar	SF	8.7298	2	1119.1337	4.6503	Bout	0.17218
SFf1-898-Tray3	Familiar	SF	15.4798	2	1024.5751	4.7803	Bout	0.57304
SFf1-898-Tray4	Familiar	SF	2.9711	1	1277.7691	4.2069	Bout	0.50815
SFf1-898-Tray4	Familiar	SF	19.6133	3	1431.6164	3.8692	Bout	0.21868
SFf1-898-Tray4	Familiar	SF	16.6422	2	854.6264	3.2925	Bout	0.50148
SFf1-898-Tray4	Familiar	SF	0.00001	0	1120.1932		Bout	0.28854
SFf1-898-Tray5	Familiar	SF	8.0941	3	770.5588	2.2993	Bout	0.58993
SFf1-898-Tray5	Familiar	SF	3.898	1	944.2493	2.5562	Bout	0.14798
SFf1-898-Tray5	Familiar	SF	5.496	2	621.3704	2.3673	Bout	0.35044
SFf1-898-Tray5	Familiar	SF	9.6921	4	656.2023	2.0896	Bout	0.24683
SFf1-899-Tray6	Familiar	SF	14.2597	4	1221.6398	3.5491	Bout	0.33052
SFf1-899-Tray6	Familiar	SF	3.8149	1	787.9243	3.0392	Bout	0.65486
SFf1-899-Tray6	Familiar	SF	6.5798	2	835.4384	2.6602	Bout	0.19105
SFf1-899-Tray6	Familiar	SF	10.0947	3	1057.5061	3.1623	Bout	0.39836
SFf1-899-Tray7	Familiar	SF	8.0074	2	659.3988	2.3679	Bout	0.26347
SFf1-899-Tray7	Familiar	SF	10.011	3	796.9992	2.4989	Bout	0.42756
SFf1-899-Tray7	Familiar	SF	27.5184	5	1734.1091	5.1647	Bout	0.55027
SFf1-899-Tray7	Familiar	SF	34.2257	7	813.0985	3.4922	Bout	0.12657
SFf1-898-Tray1	Familiar	SF	3.7035	1	1675.7507	3.6472	Bout	0.54533
SFf1-898-Tray1	Familiar	SF	8.6569	2	980.0508	2.9184	Bout	0.17668
SFf1-898-Tray1	Familiar	SF	0.00001	0	1636.6296		Bout	0.11452
SFf1-898-Tray1	Familiar	SF	4.9535	1	1170.8312	2.0768	Bout	0.38864
SFf1-898-Tray2	Familiar	SF	10.6635	3	646.3542	1.9602	Bout	0.11452
SFf1-898-Tray2	Familiar	SF	34.127	6	643.0238	2.495	Bout	0
SFf1-898-Tray2	Familiar	SF	6.159	2	800.8495	2.6011	Bout	0.47439
SFf1-898-Tray2	Familiar	SF	36.877	6	989.0152	2.8081	Bout	0.12886
SFf1-899-Tray8	Familiar	SF	29.3042	4	802.0306	2.7	Bout	0.27747
SFf1-899-Tray8	Familiar	SF	33.9542	4	964.4862	2.7878	Bout	0.24381
SFf1-899-Tray8	Familiar	SF	16.4042	4	1146.3799	3.6382	Bout	0.10975
SFf1-899-Tray8	Familiar	SF	12.6271	2	986.1247	2.8624	Bout	0.038156
SFf1-899-Tray9	Familiar	SF	3.6338	1	655.9039	2.0862	Bout	0.045424
SFf1-899-Tray9	Familiar	SF	6.6676	2	577.0431	2.063	Bout	0.11452
SFf1-899-Tray9	Familiar	SF	5.3838	1	1372.9508	4.8805	Bout	0.023847
SFf1-899-Tray9	Familiar	SF	8.4176	2	1479.9208	4.4339	Bout	0.011933
PAby21-895-tray3	Unfamiliar	CF				4.4571	OutBout
PAby21-895-tray3	Unfamiliar	CF				4.3477	OutBout
PAby21-895-tray3	Unfamiliar	CF				5.2841	OutBout
PAby21-895-tray3	Unfamiliar	CF				4.2815	OutBout
PAby21-895-tray4	Unfamiliar	CF				5.5744	OutBout
PAby21-895-tray4	Unfamiliar	CF				5.025	OutBout
PAby21-895-tray4	Unfamiliar	CF				5.9175	OutBout
PAby21-895-tray4	Unfamiliar	CF				4.4101	OutBout
PAby21-908-tray5	Unfamiliar	CF				2.5383	OutBout
PAby21-908-tray5	Unfamiliar	CF				5.1554	OutBout
PAby21-908-tray5	Unfamiliar	CF				5.2855	OutBout
PAby21-908-tray5	Unfamiliar	CF				4.9803	OutBout
PAby21-908-tray6	Unfamiliar	CF				4.677	OutBout
PAby21-908-tray6	Unfamiliar	CF				3.6172	OutBout
PAby21-908-tray6	Unfamiliar	CF				3.6138	OutBout
PAby21-908-tray6	Unfamiliar	CF				5.0358	OutBout
PAby21-895-tray1	Unfamiliar	CF				12.3146	OutBout
PAby21-895-tray1	Unfamiliar	CF				4.9994	OutBout
PAby21-895-tray1	Unfamiliar	CF				6.6671	OutBout
PAby21-895-tray1	Unfamiliar	CF				4.4611	OutBout
PAby21-895-tray2	Unfamiliar	CF				4.3041	OutBout
PAby21-895-tray2	Unfamiliar	CF				4.8863	OutBout
PAby21-895-tray2	Unfamiliar	CF				7.7037	OutBout
PAby21-895-tray2	Unfamiliar	CF				4.5317	OutBout
PAby21-908-tray7	Unfamiliar	CF				5.6227	OutBout
PAby21-908-tray7	Unfamiliar	CF				8.2607	OutBout
PAby21-908-tray7	Unfamiliar	CF				9.7984	OutBout
PAby21-908-tray7	Unfamiliar	CF				8.799	OutBout
PAby21-908-tray8	Unfamiliar	CF				4.5735	OutBout
PAby21-908-tray8	Unfamiliar	CF				10.073	OutBout
PAby21-908-tray8	Unfamiliar	CF				8.2898	OutBout
PAby21-908-tray8	Unfamiliar	CF				5.3778	OutBout
PAby21-908-tray9	Unfamiliar	CF				6.0442	OutBout
PAby21-908-tray9	Unfamiliar	CF				5.3679	OutBout
PAby21-908-tray9	Unfamiliar	CF				6.1925	OutBout
PAby21-908-tray9	Unfamiliar	CF				5.4634	OutBout
SFf1-898-tray3	Unfamiliar	SF				2.6444	OutBout
SFf1-898-tray3	Unfamiliar	SF				1.922	OutBout
SFf1-898-tray3	Unfamiliar	SF				1.9255	OutBout
SFf1-898-tray3	Unfamiliar	SF				2.5703	OutBout
SFf1-898-tray4	Unfamiliar	SF				2.0745	OutBout
SFf1-898-tray4	Unfamiliar	SF				2.1193	OutBout
SFf1-898-tray4	Unfamiliar	SF				2.4517	OutBout
SFf1-898-tray4	Unfamiliar	SF				3.6667	OutBout
SFf1-898-tray5	Unfamiliar	SF				1.9695	OutBout
SFf1-898-tray5	Unfamiliar	SF				2.3335	OutBout
SFf1-898-tray5	Unfamiliar	SF				2.3465	OutBout
SFf1-898-tray5	Unfamiliar	SF				2.7029	OutBout
SFf1899-tray6	Unfamiliar	SF				2.1092	OutBout
SFf1899-tray6	Unfamiliar	SF				2.4094	OutBout
SFf1899-tray6	Unfamiliar	SF				2.0312	OutBout
SFf1899-tray6	Unfamiliar	SF				1.9281	OutBout
SFf1-899-tray7	Unfamiliar	SF				1.8922	OutBout
SFf1-899-tray7	Unfamiliar	SF				3.5118	OutBout
SFf1-899-tray7	Unfamiliar	SF				1.8206	OutBout
SFf1-899-tray7	Unfamiliar	SF				2.4899	OutBout
SFf1-898-Tray1	Unfamiliar	SF				3.0728	OutBout
SFf1-898-Tray1	Unfamiliar	SF				2.591	OutBout
SFf1-898-Tray1	Unfamiliar	SF				4.0584	OutBout
SFf1-898-Tray1	Unfamiliar	SF				2.9957	OutBout
SFf1-898-Tray2	Unfamiliar	SF				2.1015	OutBout
SFf1-898-Tray2	Unfamiliar	SF				1.5324	OutBout
SFf1-898-Tray2	Unfamiliar	SF				1.738	OutBout
SFf1-898-Tray2	Unfamiliar	SF				2.2857	OutBout
SFf1-899-Tray8	Unfamiliar	SF				1.5804	OutBout
SFf1-899-Tray8	Unfamiliar	SF				1.9466	OutBout
SFf1-899-Tray8	Unfamiliar	SF				2.0244	OutBout
SFf1-899-Tray8	Unfamiliar	SF				1.7716	OutBout
SFf1-899-Tray9	Unfamiliar	SF				2.0836	OutBout
SFf1-899-Tray9	Unfamiliar	SF				1.902	OutBout
SFf1-899-Tray9	Unfamiliar	SF				1.4317	OutBout
SFf1-899-Tray9	Unfamiliar	SF				3.2407	OutBout
PAby21-895-Tray3	Familiar	CF				6.0364	OutBout
PAby21-895-Tray3	Familiar	CF				4.1602	OutBout
PAby21-895-Tray3	Familiar	CF				5.6095	OutBout
PAby21-895-Tray3	Familiar	CF				6.3954	OutBout
PAby21-895-Tray4	Familiar	CF				10.9177	OutBout
PAby21-895-Tray4	Familiar	CF				7.6082	OutBout
PAby21-895-Tray4	Familiar	CF				10.7125	OutBout
PAby21-895-Tray4	Familiar	CF				3.8104	OutBout
PAby21-908-Tray5	Familiar	CF				2.3352	OutBout
PAby21-908-Tray5	Familiar	CF				2.0066	OutBout
PAby21-908-Tray5	Familiar	CF				3.9925	OutBout
PAby21-908-Tray5	Familiar	CF				1.2686	OutBout
PAby2.1-908-Tray6	Familiar	CF				2.142	OutBout
PAby2.1-908-Tray6	Familiar	CF				3.4148	OutBout
PAby2.1-908-Tray6	Familiar	CF				5.1812	OutBout
PAby2.1-908-Tray6	Familiar	CF				4.2142	OutBout
PAby21-895-Tray1	Familiar	CF				9.3592	OutBout
PAby21-895-Tray1	Familiar	CF				13.6259	OutBout
PAby21-895-Tray1	Familiar	CF				11.5765	OutBout
PAby21-895-Tray1	Familiar	CF				8.4075	OutBout
PAby21-895-Tray2	Familiar	CF				5.5014	OutBout
PAby21-895-Tray2	Familiar	CF				4.5756	OutBout
PAby21-895-Tray2	Familiar	CF				5.1777	OutBout
PAby21-895-Tray2	Familiar	CF				8.7414	OutBout
PAby21-908-Tray7	Familiar	CF				8.2916	OutBout
PAby21-908-Tray7	Familiar	CF				10.2361	OutBout
PAby21-908-Tray7	Familiar	CF				8.5838	OutBout
PAby21-908-Tray7	Familiar	CF				6.2058	OutBout
PAby21-908-Tray8	Familiar	CF				7.7388	OutBout
PAby21-908-Tray8	Familiar	CF				5.194	OutBout
PAby21-908-Tray8	Familiar	CF				6.2618	OutBout
PAby21-908-Tray8	Familiar	CF				5.015	OutBout
PAby21-908-Tray9	Familiar	CF				6.0686	OutBout
PAby21-908-Tray9	Familiar	CF				5.4814	OutBout
PAby21-908-Tray9	Familiar	CF				7.6715	OutBout
PAby21-908-Tray9	Familiar	CF				5.891	OutBout
SFf1-898-Tray3	Familiar	SF				4.0866	OutBout
SFf1-898-Tray3	Familiar	SF				4.8089	OutBout
SFf1-898-Tray3	Familiar	SF				3.658	OutBout
SFf1-898-Tray3	Familiar	SF				3.2945	OutBout
SFf1-898-Tray4	Familiar	SF				4.2186	OutBout
SFf1-898-Tray4	Familiar	SF				4.7983	OutBout
SFf1-898-Tray4	Familiar	SF				2.7896	OutBout
SFf1-898-Tray4	Familiar	SF				3.6982	OutBout
SFf1-898-Tray5	Familiar	SF				2.5559	OutBout
SFf1-898-Tray5	Familiar	SF				3.1285	OutBout
SFf1-898-Tray5	Familiar	SF				2.0412	OutBout
SFf1-898-Tray5	Familiar	SF				2.1712	OutBout
SFf1-899-Tray6	Familiar	SF				4.0681	OutBout
SFf1-899-Tray6	Familiar	SF				2.5934	OutBout
SFf1-899-Tray6	Familiar	SF				2.7614	OutBout
SFf1-899-Tray6	Familiar	SF				3.508	OutBout
SFf1-899-Tray7	Familiar	SF				2.1698	OutBout
SFf1-899-Tray7	Familiar	SF				2.6379	OutBout
SFf1-899-Tray7	Familiar	SF				5.7982	OutBout
SFf1-899-Tray7	Familiar	SF				2.5445	OutBout
SFf1-898-Tray1	Familiar	SF				5.5627	OutBout
SFf1-898-Tray1	Familiar	SF				3.2473	OutBout
SFf1-898-Tray1	Familiar	SF				5.4032	OutBout
SFf1-898-Tray1	Familiar	SF				3.9019	OutBout
SFf1-898-Tray2	Familiar	SF				2.1439	OutBout
SFf1-898-Tray2	Familiar	SF				2.0566	OutBout
SFf1-898-Tray2	Familiar	SF				2.6454	OutBout
SFf1-898-Tray2	Familiar	SF				3.3524	OutBout
SFf1-899-Tray8	Familiar	SF				2.6409	OutBout
SFf1-899-Tray8	Familiar	SF				3.2447	OutBout
SFf1-899-Tray8	Familiar	SF				3.7965	OutBout
SFf1-899-Tray8	Familiar	SF				3.2771	OutBout
SFf1-899-Tray9	Familiar	SF				2.1668	OutBout
SFf1-899-Tray9	Familiar	SF				1.8999	OutBout
SFf1-899-Tray9	Familiar	SF				4.5246	OutBout
SFf1-899-Tray9	Familiar	SF				4.9034	OutBout
PAby21-895-tray3	Unfamiliar	CF				4.0951	Before
PAby21-895-tray3	Unfamiliar	CF				3.6916	Before
PAby21-895-tray3	Unfamiliar	CF					Before
PAby21-895-tray3	Unfamiliar	CF				5.2166	Before
PAby21-895-tray4	Unfamiliar	CF					Before
PAby21-895-tray4	Unfamiliar	CF					Before
PAby21-895-tray4	Unfamiliar	CF					Before
PAby21-895-tray4	Unfamiliar	CF					Before
PAby21-908-tray5	Unfamiliar	CF				2.6067	Before
PAby21-908-tray5	Unfamiliar	CF				3.543	Before
PAby21-908-tray5	Unfamiliar	CF				5.5998	Before
PAby21-908-tray5	Unfamiliar	CF				5.8211	Before
PAby21-908-tray6	Unfamiliar	CF				4.6663	Before
PAby21-908-tray6	Unfamiliar	CF					Before
PAby21-908-tray6	Unfamiliar	CF					Before
PAby21-908-tray6	Unfamiliar	CF				4.1471	Before
PAby21-895-tray1	Unfamiliar	CF					Before
PAby21-895-tray1	Unfamiliar	CF				5.8638	Before
PAby21-895-tray1	Unfamiliar	CF					Before
PAby21-895-tray1	Unfamiliar	CF				4.2023	Before
PAby21-895-tray2	Unfamiliar	CF				4.1907	Before
PAby21-895-tray2	Unfamiliar	CF				4.3111	Before
PAby21-895-tray2	Unfamiliar	CF				5.8662	Before
PAby21-895-tray2	Unfamiliar	CF				5.236	Before
PAby21-908-tray7	Unfamiliar	CF				4.8015	Before
PAby21-908-tray7	Unfamiliar	CF				7.1189	Before
PAby21-908-tray7	Unfamiliar	CF					Before
PAby21-908-tray7	Unfamiliar	CF				9.4947	Before
PAby21-908-tray8	Unfamiliar	CF					Before
PAby21-908-tray8	Unfamiliar	CF					Before
PAby21-908-tray8	Unfamiliar	CF					Before
PAby21-908-tray8	Unfamiliar	CF					Before
PAby21-908-tray9	Unfamiliar	CF				5.5568	Before
PAby21-908-tray9	Unfamiliar	CF					Before
PAby21-908-tray9	Unfamiliar	CF				5.6947	Before
PAby21-908-tray9	Unfamiliar	CF				5.5824	Before
SFf1-898-tray3	Unfamiliar	SF				2.6869	Before
SFf1-898-tray3	Unfamiliar	SF				1.7375	Before
SFf1-898-tray3	Unfamiliar	SF				1.9977	Before
SFf1-898-tray3	Unfamiliar	SF				2.6664	Before
SFf1-898-tray4	Unfamiliar	SF				2.5782	Before
SFf1-898-tray4	Unfamiliar	SF				1.935	Before
SFf1-898-tray4	Unfamiliar	SF				2.3485	Before
SFf1-898-tray4	Unfamiliar	SF				3.7927	Before
SFf1-898-tray5	Unfamiliar	SF				2.016	Before
SFf1-898-tray5	Unfamiliar	SF				2.3789	Before
SFf1-898-tray5	Unfamiliar	SF				2.0027	Before
SFf1-898-tray5	Unfamiliar	SF				2.9497	Before
SFf1899-tray6	Unfamiliar	SF				1.7139	Before
SFf1899-tray6	Unfamiliar	SF				2.7706	Before
SFf1899-tray6	Unfamiliar	SF				1.9258	Before
SFf1899-tray6	Unfamiliar	SF				1.7967	Before
SFf1-899-tray7	Unfamiliar	SF				1.9016	Before
SFf1-899-tray7	Unfamiliar	SF				3.2295	Before
SFf1-899-tray7	Unfamiliar	SF				2.0244	Before
SFf1-899-tray7	Unfamiliar	SF				2.0611	Before
SFf1-898-Tray1	Unfamiliar	SF				3.2796	Before
SFf1-898-Tray1	Unfamiliar	SF				1.8309	Before
SFf1-898-Tray1	Unfamiliar	SF				3.3444	Before
SFf1-898-Tray1	Unfamiliar	SF				3.2483	Before
SFf1-898-Tray2	Unfamiliar	SF				2.0984	Before
SFf1-898-Tray2	Unfamiliar	SF				1.5407	Before
SFf1-898-Tray2	Unfamiliar	SF				1.9199	Before
SFf1-898-Tray2	Unfamiliar	SF				2.259	Before
SFf1-899-Tray8	Unfamiliar	SF				1.6314	Before
SFf1-899-Tray8	Unfamiliar	SF				1.9962	Before
SFf1-899-Tray8	Unfamiliar	SF				2.0505	Before
SFf1-899-Tray8	Unfamiliar	SF				1.7571	Before
SFf1-899-Tray9	Unfamiliar	SF				2.6104	Before
SFf1-899-Tray9	Unfamiliar	SF				1.629	Before
SFf1-899-Tray9	Unfamiliar	SF				1.6226	Before
SFf1-899-Tray9	Unfamiliar	SF				3.7611	Before
PAby21-895-Tray3	Familiar	CF				8.0046	Before
PAby21-895-Tray3	Familiar	CF				6.7413	Before
PAby21-895-Tray3	Familiar	CF				7.4351	Before
PAby21-895-Tray3	Familiar	CF				5.3301	Before
PAby21-895-Tray4	Familiar	CF				12.1447	Before
PAby21-895-Tray4	Familiar	CF				8.0784	Before
PAby21-895-Tray4	Familiar	CF					Before
PAby21-895-Tray4	Familiar	CF					Before
PAby21-908-Tray5	Familiar	CF				2.7113	Before
PAby21-908-Tray5	Familiar	CF				2.4942	Before
PAby21-908-Tray5	Familiar	CF				4.2836	Before
PAby21-908-Tray5	Familiar	CF				2.0121	Before
PAby2.1-908-Tray6	Familiar	CF				1.623	Before
PAby2.1-908-Tray6	Familiar	CF				3.2225	Before
PAby2.1-908-Tray6	Familiar	CF				4.9746	Before
PAby2.1-908-Tray6	Familiar	CF				4.9685	Before
PAby21-895-Tray1	Familiar	CF					Before
PAby21-895-Tray1	Familiar	CF					Before
PAby21-895-Tray1	Familiar	CF					Before
PAby21-895-Tray1	Familiar	CF					Before
PAby21-895-Tray2	Familiar	CF				5.4197	Before
PAby21-895-Tray2	Familiar	CF				3.7592	Before
PAby21-895-Tray2	Familiar	CF				5.0351	Before
PAby21-895-Tray2	Familiar	CF				5.4154	Before
PAby21-908-Tray7	Familiar	CF				5.0224	Before
PAby21-908-Tray7	Familiar	CF				12.4979	Before
PAby21-908-Tray7	Familiar	CF					Before
PAby21-908-Tray7	Familiar	CF				4.7242	Before
PAby21-908-Tray8	Familiar	CF				8.8744	Before
PAby21-908-Tray8	Familiar	CF				3.2091	Before
PAby21-908-Tray8	Familiar	CF				4.6212	Before
PAby21-908-Tray8	Familiar	CF				4.5716	Before
PAby21-908-Tray9	Familiar	CF				6.0152	Before
PAby21-908-Tray9	Familiar	CF				5.7143	Before
PAby21-908-Tray9	Familiar	CF					Before
PAby21-908-Tray9	Familiar	CF				5.1515	Before
SFf1-898-Tray3	Familiar	SF				3.4843	Before
SFf1-898-Tray3	Familiar	SF				5.2233	Before
SFf1-898-Tray3	Familiar	SF				3.5349	Before
SFf1-898-Tray3	Familiar	SF				2.9684	Before
SFf1-898-Tray4	Familiar	SF				3.5033	Before
SFf1-898-Tray4	Familiar	SF				5.3564	Before
SFf1-898-Tray4	Familiar	SF				2.7631	Before
SFf1-898-Tray4	Familiar	SF					Before
SFf1-898-Tray5	Familiar	SF				2.8141	Before
SFf1-898-Tray5	Familiar	SF				3.7145	Before
SFf1-898-Tray5	Familiar	SF				2.3348	Before
SFf1-898-Tray5	Familiar	SF				2.0458	Before
SFf1-899-Tray6	Familiar	SF				3.8621	Before
SFf1-899-Tray6	Familiar	SF				2.4882	Before
SFf1-899-Tray6	Familiar	SF				3.0832	Before
SFf1-899-Tray6	Familiar	SF				3.6983	Before
SFf1-899-Tray7	Familiar	SF				1.851	Before
SFf1-899-Tray7	Familiar	SF				2.5093	Before
SFf1-899-Tray7	Familiar	SF				5.6295	Before
SFf1-899-Tray7	Familiar	SF				2.4039	Before
SFf1-898-Tray1	Familiar	SF				3.4267	Before
SFf1-898-Tray1	Familiar	SF				3.2529	Before
SFf1-898-Tray1	Familiar	SF					Before
SFf1-898-Tray1	Familiar	SF				2.466	Before
SFf1-898-Tray2	Familiar	SF				1.9064	Before
SFf1-898-Tray2	Familiar	SF				1.9912	Before
SFf1-898-Tray2	Familiar	SF				2.7611	Before
SFf1-898-Tray2	Familiar	SF				3.4988	Before
SFf1-899-Tray8	Familiar	SF				3.2958	Before
SFf1-899-Tray8	Familiar	SF				3.2456	Before
SFf1-899-Tray8	Familiar	SF				4.9465	Before
SFf1-899-Tray8	Familiar	SF				3.5507	Before
SFf1-899-Tray9	Familiar	SF				2.9397	Before
SFf1-899-Tray9	Familiar	SF				1.5488	Before
SFf1-899-Tray9	Familiar	SF				3.595	Before
SFf1-899-Tray9	Familiar	SF				5.0562	Before
PAby21-895-tray3	Unfamiliar	CF				4.3353	After
PAby21-895-tray3	Unfamiliar	CF				4.3628	After
PAby21-895-tray3	Unfamiliar	CF					After
PAby21-895-tray3	Unfamiliar	CF				3.8653	After
PAby21-895-tray4	Unfamiliar	CF					After
PAby21-895-tray4	Unfamiliar	CF					After
PAby21-895-tray4	Unfamiliar	CF					After
PAby21-895-tray4	Unfamiliar	CF					After
PAby21-908-tray5	Unfamiliar	CF				2.6707	After
PAby21-908-tray5	Unfamiliar	CF				4.9468	After
PAby21-908-tray5	Unfamiliar	CF				5.9127	After
PAby21-908-tray5	Unfamiliar	CF				4.7602	After
PAby21-908-tray6	Unfamiliar	CF				4.6818	After
PAby21-908-tray6	Unfamiliar	CF					After
PAby21-908-tray6	Unfamiliar	CF					After
PAby21-908-tray6	Unfamiliar	CF				4.4292	After
PAby21-895-tray1	Unfamiliar	CF					After
PAby21-895-tray1	Unfamiliar	CF				5.4376	After
PAby21-895-tray1	Unfamiliar	CF					After
PAby21-895-tray1	Unfamiliar	CF				4.224	After
PAby21-895-tray2	Unfamiliar	CF				3.3629	After
PAby21-895-tray2	Unfamiliar	CF				4.4743	After
PAby21-895-tray2	Unfamiliar	CF				8.0556	After
PAby21-895-tray2	Unfamiliar	CF				4.8426	After
PAby21-908-tray7	Unfamiliar	CF				7.5068	After
PAby21-908-tray7	Unfamiliar	CF				6.0724	After
PAby21-908-tray7	Unfamiliar	CF					After
PAby21-908-tray7	Unfamiliar	CF				8.3643	After
PAby21-908-tray8	Unfamiliar	CF					After
PAby21-908-tray8	Unfamiliar	CF					After
PAby21-908-tray8	Unfamiliar	CF					After
PAby21-908-tray8	Unfamiliar	CF					After
PAby21-908-tray9	Unfamiliar	CF				6.371	After
PAby21-908-tray9	Unfamiliar	CF					After
PAby21-908-tray9	Unfamiliar	CF				6.253	After
PAby21-908-tray9	Unfamiliar	CF				5.4362	After
SFf1-898-tray3	Unfamiliar	SF				3.7017	After
SFf1-898-tray3	Unfamiliar	SF				2.0923	After
SFf1-898-tray3	Unfamiliar	SF				1.4143	After
SFf1-898-tray3	Unfamiliar	SF				2.6542	After
SFf1-898-tray4	Unfamiliar	SF				2.8233	After
SFf1-898-tray4	Unfamiliar	SF				1.8924	After
SFf1-898-tray4	Unfamiliar	SF				2.1407	After
SFf1-898-tray4	Unfamiliar	SF				3.4948	After
SFf1-898-tray5	Unfamiliar	SF				2.024	After
SFf1-898-tray5	Unfamiliar	SF				2.5839	After
SFf1-898-tray5	Unfamiliar	SF				2.2429	After
SFf1-898-tray5	Unfamiliar	SF				2.4022	After
SFf1899-tray6	Unfamiliar	SF				2.1018	After
SFf1899-tray6	Unfamiliar	SF				2.7951	After
SFf1899-tray6	Unfamiliar	SF				1.8859	After
SFf1899-tray6	Unfamiliar	SF				1.8493	After
SFf1-899-tray7	Unfamiliar	SF				2.4748	After
SFf1-899-tray7	Unfamiliar	SF				2.965	After
SFf1-899-tray7	Unfamiliar	SF				1.7026	After
SFf1-899-tray7	Unfamiliar	SF				1.8638	After
SFf1-898-Tray1	Unfamiliar	SF				2.4022	After
SFf1-898-Tray1	Unfamiliar	SF				2.1339	After
SFf1-898-Tray1	Unfamiliar	SF				3.3398	After
SFf1-898-Tray1	Unfamiliar	SF				3.1667	After
SFf1-898-Tray2	Unfamiliar	SF				2.1817	After
SFf1-898-Tray2	Unfamiliar	SF				1.5794	After
SFf1-898-Tray2	Unfamiliar	SF				2.1736	After
SFf1-898-Tray2	Unfamiliar	SF				1.7956	After
SFf1-899-Tray8	Unfamiliar	SF				1.5016	After
SFf1-899-Tray8	Unfamiliar	SF				1.6922	After
SFf1-899-Tray8	Unfamiliar	SF				2.1474	After
SFf1-899-Tray8	Unfamiliar	SF				1.78	After
SFf1-899-Tray9	Unfamiliar	SF				2.2919	After
SFf1-899-Tray9	Unfamiliar	SF				1.2028	After
SFf1-899-Tray9	Unfamiliar	SF				1.5376	After
SFf1-899-Tray9	Unfamiliar	SF				3.4267	After
PAby21-895-Tray3	Familiar	CF				6.3532	After
PAby21-895-Tray3	Familiar	CF				2.249	After
PAby21-895-Tray3	Familiar	CF				4.8046	After
PAby21-895-Tray3	Familiar	CF				3.4363	After
PAby21-895-Tray4	Familiar	CF				12.738	After
PAby21-895-Tray4	Familiar	CF				6.9601	After
PAby21-895-Tray4	Familiar	CF					After
PAby21-895-Tray4	Familiar	CF					After
PAby21-908-Tray5	Familiar	CF				1.7857	After
PAby21-908-Tray5	Familiar	CF				2.107	After
PAby21-908-Tray5	Familiar	CF				4.2096	After
PAby21-908-Tray5	Familiar	CF				1.0916	After
PAby2.1-908-Tray6	Familiar	CF				1.8856	After
PAby2.1-908-Tray6	Familiar	CF				2.708	After
PAby2.1-908-Tray6	Familiar	CF				4.1326	After
PAby2.1-908-Tray6	Familiar	CF				4.014	After
PAby21-895-Tray1	Familiar	CF					After
PAby21-895-Tray1	Familiar	CF					After
PAby21-895-Tray1	Familiar	CF					After
PAby21-895-Tray1	Familiar	CF					After
PAby21-895-Tray2	Familiar	CF				6.8151	After
PAby21-895-Tray2	Familiar	CF				3.6976	After
PAby21-895-Tray2	Familiar	CF				4.4725	After
PAby21-895-Tray2	Familiar	CF				5.4044	After
PAby21-908-Tray7	Familiar	CF				3.3006	After
PAby21-908-Tray7	Familiar	CF				10.4254	After
PAby21-908-Tray7	Familiar	CF					After
PAby21-908-Tray7	Familiar	CF				4.3956	After
PAby21-908-Tray8	Familiar	CF				7.6135	After
PAby21-908-Tray8	Familiar	CF				4.5931	After
PAby21-908-Tray8	Familiar	CF				7.0868	After
PAby21-908-Tray8	Familiar	CF				3.795	After
PAby21-908-Tray9	Familiar	CF				4.9716	After
PAby21-908-Tray9	Familiar	CF				5.793	After
PAby21-908-Tray9	Familiar	CF					After
PAby21-908-Tray9	Familiar	CF				4.1327	After
SFf1-898-Tray3	Familiar	SF				4.4563	After
SFf1-898-Tray3	Familiar	SF				3.5347	After
SFf1-898-Tray3	Familiar	SF				2.3157	After
SFf1-898-Tray3	Familiar	SF				4.9007	After
SFf1-898-Tray4	Familiar	SF				4.4014	After
SFf1-898-Tray4	Familiar	SF				4.6767	After
SFf1-898-Tray4	Familiar	SF				3.6572	After
SFf1-898-Tray4	Familiar	SF					After
SFf1-898-Tray5	Familiar	SF				2.5438	After
SFf1-898-Tray5	Familiar	SF				3.4474	After
SFf1-898-Tray5	Familiar	SF				2.1975	After
SFf1-898-Tray5	Familiar	SF				2.0755	After
SFf1-899-Tray6	Familiar	SF				4.6808	After
SFf1-899-Tray6	Familiar	SF				2.3638	After
SFf1-899-Tray6	Familiar	SF				2.6238	After
SFf1-899-Tray6	Familiar	SF				3.5211	After
SFf1-899-Tray7	Familiar	SF				2.7826	After
SFf1-899-Tray7	Familiar	SF				2.8513	After
SFf1-899-Tray7	Familiar	SF				5.6506	After
SFf1-899-Tray7	Familiar	SF				2.7029	After
SFf1-898-Tray1	Familiar	SF				4.0723	After
SFf1-898-Tray1	Familiar	SF				3.0239	After
SFf1-898-Tray1	Familiar	SF					After
SFf1-898-Tray1	Familiar	SF				2.3646	After
SFf1-898-Tray2	Familiar	SF				1.8549	After
SFf1-898-Tray2	Familiar	SF				2.4779	After
SFf1-898-Tray2	Familiar	SF				2.5998	After
SFf1-898-Tray2	Familiar	SF				3.4675	After
SFf1-899-Tray8	Familiar	SF				3.9822	After
SFf1-899-Tray8	Familiar	SF				3.201	After
SFf1-899-Tray8	Familiar	SF				4.4813	After
SFf1-899-Tray8	Familiar	SF				3.52	After
SFf1-899-Tray9	Familiar	SF				1.1964	After
SFf1-899-Tray9	Familiar	SF				1.978	After
SFf1-899-Tray9	Familiar	SF				4.2547	After
SFf1-899-Tray9	Familiar	SF				4.1321	After
