# Supplementary material for: Social-like responses are inducible in asocial Mexican cavefish despite the exhibition of strong repetitive behavior
Source: eLife. 2021 Sep 20;10:e72463. doi: 10.7554/eLife.72463 (PMC8500712; doi:10.7554/eLife.72463)
Supplement: Source data 1. [file elife-72463-supp2.zip]

Archive with 40 entries (37 files):
- Source data files/
- Source data files/Figure 1-figure supplement 1BC-source data 1.csv
- __MACOSX/
- __MACOSX/Source data files/
- __MACOSX/Source data files/._Figure 1-figure supplement 1BC-source data 1.csv
- Source data files/Figure 2A-source data 1.csv
- __MACOSX/Source data files/._Figure 2A-source data 1.csv
- Source data files/Figure 2B-source data 1.csv
- __MACOSX/Source data files/._Figure 2B-source data 1.csv
- Source data files/Figure 2D-source data 1.csv
- __MACOSX/Source data files/._Figure 2D-source data 1.csv
- Source data files/Figure 2E-source data 1.csv
- __MACOSX/Source data files/._Figure 2E-source data 1.csv
- Source data files/Figure 2FG-source data 1.csv
- __MACOSX/Source data files/._Figure 2FG-source data 1.csv
- Source data files/Figure 2-figure supplement 1 and 2-source data 1.csv
- __MACOSX/Source data files/._Figure 2-figure supplement 1 and 2-source data 1.csv
- Source data files/Figure 2-figure supplement 1 and 2-source data 2.csv
- __MACOSX/Source data files/._Figure 2-figure supplement 1 and 2-source data 2.csv
- Source data files/Figure 2-figure supplement 4A-source data 1.csv
- __MACOSX/Source data files/._Figure 2-figure supplement 4A-source data 1.csv
- Source data files/Figure 3C-source data 1.csv
- __MACOSX/Source data files/._Figure 3C-source data 1.csv
- Source data files/Figure 3DEFGH-source data 1.csv
- __MACOSX/Source data files/._Figure 3DEFGH-source data 1.csv
- Source data files/Figure 4BC-source data 1.csv
- __MACOSX/Source data files/._Figure 4BC-source data 1.csv
- Source data files/Figure 4-figure supplement 1B-source data 1.csv
- __MACOSX/Source data files/._Figure 4-figure supplement 1B-source data 1.csv
- Source data files/Figure 5-source data 1.csv
- __MACOSX/Source data files/._Figure 5-source data 1.csv
- Source data files/Figure 6-source data 1.csv
- __MACOSX/Source data files/._Figure 6-source data 1.csv
- Source data files/Figure 6-figure supplement 1-source data 1.csv
- __MACOSX/Source data files/._Figure 6-figure supplement 1-source data 1.csv
- Source data files/Figure 2-figure supplement 3-source data 1.csv
- __MACOSX/Source data files/._Figure 2-figure supplement 3-source data 1.csv
- Source data files/Figure 6-figure supplement 2-source data 1.csv
- __MACOSX/Source data files/._Figure 6-figure supplement 2-source data 1.csv
- Source data files/Icon
